# Supplementary material for: (E)-4-Bromo-2-[(2,6-diisopropyl­phen­yl)imino­meth­yl]phenol
Source: Acta Crystallogr Sect E Struct Rep Online. 2012 May 19;68(Pt 6):o1782. doi: 10.1107/S1600536812021605 (PMC3379361; doi:10.1107/S1600536812021605)
Supplement: Supplementary file 1 [file e-68-o1782-sup1.cif]

##############################################################################
#                                                                            #
# This CIF contains the data in a paper accepted for publication in          #
# Acta Crystallographica Section E. It conforms to the requirements of       #
# Notes for Authors for Acta Crystallographica Section E, and has been       #
# peer reviewed under the auspices of the IUCr Commission on Journals.       #
#                                                                            #
# Full details of the Crystallographic Information File format               #
# are given in the paper "The Crystallographic Information File (CIF):       #
# a New Standard Archive File for Crystallography" by S. R. Hall, F. H.      #
# Allen and I. D. Brown [Acta Cryst. (1991), A47, 655-685].                  #
#                                                                            #
# The current version of the core CIF dictionary is obtainable from          #
# ftp://ftp.iucr.org/pub/cif_core.dic.                                       #
#                                                                            #
# Software is freely available for graphical display of the structure(s)     #
# in this CIF. For information consult the CIF software page                 #
# http://www.iucr.org/resources/cif/software.                                #
#                                                                            #
# This file may be used for bona fide research purposes within the           #
# scientific community so long as proper attribution is given to the journal # 
# article from which it was obtained.                                        #
#                                                                            #
##############################################################################
data_global
_audit_creation_method     SHELXL97
_journal_date_recd_electronic     2012-05-11
_journal_date_accepted     2012-05-13
_journal_name_full     'Acta Crystallographica, Section E'
_journal_year     2012
_journal_volume     68
_journal_issue      6
_journal_page_first     o1782
_journal_page_last     o1782
_journal_paper_category     QO
_journal_paper_doi     10.1107/S1600536812021605
_journal_coeditor_code     IS5140
_publ_contact_author_name     'G. Chakkaravarthi'
_publ_contact_author_address
;
Department of Physics
CPCL Polytechnic College
Chennai 600 068
India
;
_publ_contact_author_email
                          'chakkaravarthi_2005@yahoo.com, rajagopal18@yahoo.com'
_publ_contact_author_fax     ?
_publ_contact_author_phone     '09940334668'
_publ_section_title
;
(<i>E</i>)-4-Bromo-2-[(2,6-diisopropylphenyl)iminomethyl]phenol
;
loop_
    _publ_author_name
    _publ_author_address
    'P. Balamurugan'
;
Department of Chemistry,
Government Arts College (Men),
Nandanam,
Chennai 600 035,
India
;
    'K. Kanmani Raja'
;
Department of Chemistry,
Government Thirumagal Mills College,
Gudiyattam 632 604,
India
;
    'S. Kutti Rani'
;
Department of Chemistry,
B.S. Abdur Rahman  University,
Vandalur, Chennai 600 049,
India
;
    'G. Chakkaravarthi'
;
Department of Physics,
CPCL Polytechnic College,
Chennai 600 068,
India
;
    'G. Rajagopal'
;
Department of Chemistry,
Government Arts College,
Melur 625 106,
India
;
data_I
_audit_creation_method     SHELXL-97
_chemical_name_systematic
;
(<i>E</i>)-4-Bromo-2-[(2,6-diisopropylphenyl)iminomethyl]phenol
;
_chemical_name_common     ?
_chemical_formula_moiety     'C19 H22 Br N O'
_chemical_formula_sum     'C19 H22 Br N O'
_chemical_formula_iupac     'C19 H22 Br N O'
_chemical_formula_weight     360.29
_chemical_melting_point     ?
_symmetry_cell_setting     orthorhombic
_symmetry_space_group_name_H-M     'P 21 21 21'
_symmetry_space_group_name_Hall     'P 2ac 2ab'
loop_
    _symmetry_equiv_pos_as_xyz
    'x, y, z'
    '-x+1/2, -y, z+1/2'
    '-x, y+1/2, -z+1/2'
    'x+1/2, -y+1/2, -z'
_cell_length_a     6.1851(12)
_cell_length_b     12.759(3)
_cell_length_c     22.698(5)
_cell_angle_alpha     90.00
_cell_angle_beta     90.00
_cell_angle_gamma     90.00
_cell_volume     1791.3(6)
_cell_formula_units_Z     4
_cell_measurement_reflns_used     2359
_cell_measurement_theta_min     1.79
_cell_measurement_theta_max     29.78
_cell_measurement_temperature     295(2)
_exptl_crystal_description     prism
_exptl_crystal_colour     'light yellow'
_exptl_crystal_size_max     0.24
_exptl_crystal_size_mid     0.22
_exptl_crystal_size_min     0.18
_exptl_crystal_density_diffrn     1.336
_exptl_crystal_density_meas     ?
_exptl_crystal_density_method     'not measured'
_exptl_crystal_F_000     744
_exptl_absorpt_coefficient_mu     2.297
_exptl_absorpt_correction_type     multi-scan
_exptl_absorpt_process_details     '(SADABS; Sheldrick, 1996)'
_exptl_absorpt_correction_T_min     0.6087
_exptl_absorpt_correction_T_max     0.6826
_exptl_special_details
;
;
_diffrn_ambient_temperature     295(2)
_diffrn_radiation_type     MoK\a
_diffrn_radiation_wavelength     0.71073
_diffrn_radiation_source     'fine-focus sealed tube'
_diffrn_radiation_monochromator     graphite
_diffrn_measurement_device_type     'Bruker Kappa APEXII'
_diffrn_measurement_method     '\w and \f '
_diffrn_detector_area_resol_mean     ?
_diffrn_reflns_number     23590
_diffrn_reflns_av_R_equivalents     0.0385
_diffrn_reflns_av_sigmaI/netI     0.0490
_diffrn_reflns_theta_min     1.79
_diffrn_reflns_theta_max     29.78
_diffrn_reflns_theta_full     29.78
_diffrn_measured_fraction_theta_max     0.996
_diffrn_measured_fraction_theta_full     0.996
_diffrn_reflns_limit_h_min     -8
_diffrn_reflns_limit_h_max     8
_diffrn_reflns_limit_k_min     -17
_diffrn_reflns_limit_k_max     11
_diffrn_reflns_limit_l_min     -30
_diffrn_reflns_limit_l_max     31
_diffrn_standards_number     0
_diffrn_standards_interval_count     ?
_diffrn_standards_interval_time     0
_diffrn_standards_decay_%     ?
_refine_special_details     ?
_reflns_number_total     5107
_reflns_number_gt     3242
_reflns_threshold_expression     I>2sigma(I)
_refine_ls_structure_factor_coef     Fsqd
_refine_ls_matrix_type     full
_refine_ls_R_factor_all     0.0820
_refine_ls_R_factor_gt     0.0402
_refine_ls_wR_factor_gt     0.0865
_refine_ls_wR_factor_ref     0.1004
_refine_ls_goodness_of_fit_ref     1.005
_refine_ls_restrained_S_all     1.005
_refine_ls_number_reflns     5107
_refine_ls_number_parameters     214
_refine_ls_number_restraints     0
_refine_ls_hydrogen_treatment     constr
_refine_ls_weighting_scheme     calc
_refine_ls_weighting_details
         'calc w=1/[\s^2^(Fo^2^)+(0.0449P)^2^+0.1641P] where P=(Fo^2^+2Fc^2^)/3'
_atom_sites_solution_hydrogens     geom
_atom_sites_solution_primary     direct
_atom_sites_solution_secondary     difmap
_refine_ls_shift/su_max     0.000
_refine_ls_shift/su_mean     0.000
_refine_diff_density_max     0.378
_refine_diff_density_min     -0.215
_refine_ls_extinction_method     none
_refine_ls_extinction_coef     ?
_refine_ls_abs_structure_details     'Flack (1983), 2179 Friedel pairs'
_refine_ls_abs_structure_Flack     0.011(10)
loop_
    _atom_type_symbol
    _atom_type_description
    _atom_type_scat_dispersion_real
    _atom_type_scat_dispersion_imag
    _atom_type_scat_source
    'C' 'C' 0.0033 0.0016
                         'International Tables Vol C Tables 4.2.6.8 and 6.1.1.4'
    'H' 'H' 0.0000 0.0000
                         'International Tables Vol C Tables 4.2.6.8 and 6.1.1.4'
    'N' 'N' 0.0061 0.0033
                         'International Tables Vol C Tables 4.2.6.8 and 6.1.1.4'
    'O' 'O' 0.0106 0.0060
                         'International Tables Vol C Tables 4.2.6.8 and 6.1.1.4'
    'Br' 'Br' -0.2901 2.4595
                         'International Tables Vol C Tables 4.2.6.8 and 6.1.1.4'
_computing_data_collection     'APEX2 (Bruker, 2004)'
_computing_cell_refinement     'SAINT (Bruker, 2004)'
_computing_data_reduction     'SAINT (Bruker, 2004)'
_computing_structure_solution     'SHELXS97 (Sheldrick, 2008)'
_computing_structure_refinement     'SHELXL97 (Sheldrick, 2008)'
_computing_molecular_graphics     'PLATON (Spek, 2009)'
_computing_publication_material     'SHELXL97 (Sheldrick, 2008)'
loop_
    _atom_site_type_symbol
    _atom_site_label
    _atom_site_fract_x
    _atom_site_fract_y
    _atom_site_fract_z
    _atom_site_U_iso_or_equiv
    _atom_site_adp_type
    _atom_site_calc_flag
    _atom_site_refinement_flags
    _atom_site_occupancy
    _atom_site_symmetry_multiplicity
    _atom_site_disorder_assembly
    _atom_site_disorder_group
    Br Br1 0.52689(6) 0.49239(2) 0.950698(17) 0.07970(14) Uani d . 1 1 . .
    O O1 1.1558(3) 0.14355(16) 0.90753(9) 0.0593(5) Uani d . 1 1 . .
    H H1 1.1027 0.0973 0.8870 0.089 Uiso calc R 1 1 . .
    N N1 0.8534(3) 0.04639(16) 0.84992(9) 0.0439(5) Uani d . 1 1 . .
    C C1 0.7847(4) -0.0403(2) 0.81528(12) 0.0454(6) Uani d . 1 1 . .
    C C2 0.6525(5) -0.1178(2) 0.83940(14) 0.0579(7) Uani d . 1 1 . .
    C C3 0.6048(6) -0.2032(2) 0.80436(16) 0.0747(10) Uani d . 1 1 . .
    H H3 0.5181 -0.2565 0.8192 0.090 Uiso calc R 1 1 . .
    C C4 0.6846(7) -0.2105(3) 0.74734(17) 0.0814(11) Uani d . 1 1 . .
    H H4 0.6517 -0.2690 0.7246 0.098 Uiso calc R 1 1 . .
    C C5 0.8084(6) -0.1344(3) 0.72451(16) 0.0736(10) Uani d . 1 1 . .
    H H5 0.8562 -0.1399 0.6858 0.088 Uiso calc R 1 1 . .
    C C6 0.8666(5) -0.0472(2) 0.75789(13) 0.0542(7) Uani d . 1 1 A .
    C C7 0.5681(6) -0.1119(2) 0.90207(15) 0.0744(10) Uani d . 1 1 . .
    H H7 0.5856 -0.0393 0.9154 0.089 Uiso calc R 1 1 . .
    C C8 0.7009(9) -0.1799(5) 0.94217(19) 0.1273(19) Uani d . 1 1 . .
    H H8A 0.6944 -0.2512 0.9288 0.191 Uiso calc R 1 1 . .
    H H8B 0.6448 -0.1756 0.9815 0.191 Uiso calc R 1 1 . .
    H H8C 0.8483 -0.1563 0.9418 0.191 Uiso calc R 1 1 . .
    C C9 0.3341(7) -0.1387(5) 0.9075(2) 0.1205(18) Uani d . 1 1 . .
    H H9A 0.2865 -0.1250 0.9470 0.181 Uiso calc R 1 1 . .
    H H9B 0.3135 -0.2115 0.8986 0.181 Uiso calc R 1 1 . .
    H H9C 0.2519 -0.0968 0.8805 0.181 Uiso calc R 1 1 . .
    C C10 1.0109(5) 0.0367(2) 0.73253(13) 0.0632(7) Uani d . 1 1 . .
    H H10A 1.0195 0.0961 0.7598 0.076 Uiso calc PR 0.66(3) 1 A 1
    H H10B 1.0424 0.0756 0.7688 0.076 Uiso d PR 0.34(3) 1 A 2
    C C11 0.933(2) 0.0755(10) 0.6705(6) 0.097(3) Uani d P 0.66(3) 1 A 1
    H H11A 0.7786 0.0838 0.6708 0.145 Uiso calc PR 0.66(3) 1 A 1
    H H11B 0.9724 0.0249 0.6411 0.145 Uiso calc PR 0.66(3) 1 A 1
    H H11C 0.9998 0.1415 0.6616 0.145 Uiso calc PR 0.66(3) 1 A 1
    C C11A 0.884(2) 0.114(2) 0.7024(16) 0.090(8) Uani d P 0.34(3) 1 A 2
    H H11D 0.9780 0.1663 0.6856 0.135 Uiso calc PR 0.34(3) 1 A 2
    H H11E 0.7874 0.1474 0.7299 0.135 Uiso calc PR 0.34(3) 1 A 2
    H H11F 0.8016 0.0816 0.6717 0.135 Uiso calc PR 0.34(3) 1 A 2
    C C12 1.2339(6) -0.0035(5) 0.7194(3) 0.1209(16) Uani d . 1 1 A .
    H H12A 1.2247 -0.0607 0.6920 0.181 Uiso calc R 1 1 . .
    H H12B 1.3004 -0.0274 0.7552 0.181 Uiso calc R 1 1 . .
    H H12C 1.3193 0.0518 0.7026 0.181 Uiso calc R 1 1 . .
    C C13 0.7284(4) 0.12241(19) 0.86014(11) 0.0422(6) Uani d . 1 1 . .
    H H13 0.5887 0.1212 0.8450 0.051 Uiso calc R 1 1 . .
    C C14 0.7982(4) 0.21236(17) 0.89527(10) 0.0384(5) Uani d . 1 1 . .
    C C15 1.0081(4) 0.21757(17) 0.91771(10) 0.0422(5) Uani d . 1 1 . .
    C C16 1.0655(4) 0.3034(2) 0.95214(12) 0.0512(6) Uani d . 1 1 . .
    H H16 1.2027 0.3063 0.9688 0.061 Uiso calc R 1 1 . .
    C C17 0.9235(4) 0.38342(19) 0.96183(12) 0.0524(7) Uani d . 1 1 . .
    H H17 0.9646 0.4406 0.9846 0.063 Uiso calc R 1 1 . .
    C C18 0.7203(5) 0.37927(19) 0.93793(12) 0.0503(6) Uani d . 1 1 . .
    C C19 0.6555(4) 0.29447(18) 0.90542(11) 0.0451(6) Uani d . 1 1 . .
    H H19 0.5161 0.2919 0.8902 0.054 Uiso calc R 1 1 . .
loop_
    _atom_site_aniso_label
    _atom_site_aniso_U_11
    _atom_site_aniso_U_22
    _atom_site_aniso_U_33
    _atom_site_aniso_U_12
    _atom_site_aniso_U_13
    _atom_site_aniso_U_23
    Br1 0.0866(2) 0.04417(15) 0.1083(3) 0.00809(16) -0.00202(19) -0.02501(15)
    O1 0.0492(10) 0.0627(12) 0.0659(13) 0.0044(9) -0.0119(9) -0.0171(10)
    N1 0.0484(12) 0.0408(10) 0.0425(12) 0.0010(9) -0.0039(10) -0.0101(9)
    C1 0.0501(14) 0.0390(12) 0.0471(15) 0.0059(10) -0.0079(12) -0.0103(11)
    C2 0.0687(19) 0.0389(13) 0.0662(19) -0.0029(13) -0.0054(16) -0.0082(13)
    C3 0.098(3) 0.0426(15) 0.083(2) -0.0111(16) -0.005(2) -0.0158(16)
    C4 0.107(3) 0.0502(17) 0.087(3) -0.0003(18) -0.020(2) -0.0313(17)
    C5 0.094(3) 0.069(2) 0.058(2) 0.0120(19) -0.0027(19) -0.0291(17)
    C6 0.0587(16) 0.0519(14) 0.0520(17) 0.0123(13) -0.0015(14) -0.0127(13)
    C7 0.108(3) 0.0476(15) 0.067(2) -0.0152(18) 0.014(2) -0.0056(15)
    C8 0.107(3) 0.197(6) 0.078(3) -0.001(4) -0.007(3) 0.025(3)
    C9 0.091(3) 0.148(5) 0.123(4) 0.008(3) 0.032(3) 0.000(3)
    C10 0.0646(18) 0.0675(16) 0.0575(16) 0.0092(15) 0.0088(15) -0.0125(13)
    C11 0.099(6) 0.106(6) 0.085(6) 0.019(5) 0.003(5) 0.024(5)
    C11A 0.070(8) 0.087(11) 0.114(18) 0.003(7) 0.011(8) 0.043(12)
    C12 0.084(2) 0.109(3) 0.170(5) 0.012(3) 0.032(3) 0.001(4)
    C13 0.0442(14) 0.0415(12) 0.0408(15) -0.0048(11) -0.0065(11) -0.0051(11)
    C14 0.0465(13) 0.0362(11) 0.0326(12) -0.0048(10) 0.0028(10) -0.0024(10)
    C15 0.0466(14) 0.0435(11) 0.0364(12) -0.0054(12) -0.0005(12) -0.0017(9)
    C16 0.0529(14) 0.0573(14) 0.0435(14) -0.0130(11) -0.0068(13) -0.0046(12)
    C17 0.0686(18) 0.0429(12) 0.0458(15) -0.0169(12) -0.0014(13) -0.0108(11)
    C18 0.0628(16) 0.0340(11) 0.0541(17) -0.0041(11) 0.0033(13) -0.0071(11)
    C19 0.0499(14) 0.0396(12) 0.0457(14) -0.0035(11) -0.0014(12) -0.0061(11)
_geom_special_details     ?
loop_
    _geom_bond_atom_site_label_1
    _geom_bond_atom_site_label_2
    _geom_bond_site_symmetry_2
    _geom_bond_distance
    _geom_bond_publ_flag
    Br1 C18 . 1.897(3) ?
    O1 C15 . 1.334(3) ?
    O1 H1 . 0.8200 ?
    N1 C13 . 1.262(3) ?
    N1 C1 . 1.422(3) ?
    C1 C2 . 1.394(4) ?
    C1 C6 . 1.401(4) ?
    C2 C3 . 1.381(4) ?
    C2 C7 . 1.517(5) ?
    C3 C4 . 1.388(5) ?
    C3 H3 . 0.9300 ?
    C4 C5 . 1.340(5) ?
    C4 H4 . 0.9300 ?
    C5 C6 . 1.393(4) ?
    C5 H5 . 0.9300 ?
    C6 C10 . 1.508(4) ?
    C7 C9 . 1.492(6) ?
    C7 C8 . 1.502(6) ?
    C7 H7 . 0.9800 ?
    C8 H8A . 0.9600 ?
    C8 H8B . 0.9600 ?
    C8 H8C . 0.9600 ?
    C9 H9A . 0.9600 ?
    C9 H9B . 0.9600 ?
    C9 H9C . 0.9600 ?
    C10 C11A . 1.438(13) ?
    C10 C12 . 1.502(5) ?
    C10 C11 . 1.569(9) ?
    C10 H10A . 0.9800 ?
    C10 H10B . 0.9800 ?
    C11 H11A . 0.9600 ?
    C11 H11B . 0.9600 ?
    C11 H11C . 0.9600 ?
    C11A H11D . 0.9600 ?
    C11A H11E . 0.9600 ?
    C11A H11F . 0.9600 ?
    C12 H12A . 0.9600 ?
    C12 H12B . 0.9600 ?
    C12 H12C . 0.9600 ?
    C13 C14 . 1.462(3) ?
    C13 H13 . 0.9300 ?
    C14 C19 . 1.389(3) ?
    C14 C15 . 1.396(4) ?
    C15 C16 . 1.392(3) ?
    C16 C17 . 1.364(4) ?
    C16 H16 . 0.9300 ?
    C17 C18 . 1.370(4) ?
    C17 H17 . 0.9300 ?
    C18 C19 . 1.370(3) ?
    C19 H19 . 0.9300 ?
loop_
    _geom_angle_atom_site_label_1
    _geom_angle_atom_site_label_2
    _geom_angle_atom_site_label_3
    _geom_angle_site_symmetry_1
    _geom_angle_site_symmetry_3
    _geom_angle
    _geom_angle_publ_flag
    C15 O1 H1 . . 109.5 ?
    C13 N1 C1 . . 121.1(2) ?
    C2 C1 C6 . . 122.2(3) ?
    C2 C1 N1 . . 120.6(2) ?
    C6 C1 N1 . . 117.1(2) ?
    C3 C2 C1 . . 117.3(3) ?
    C3 C2 C7 . . 120.4(3) ?
    C1 C2 C7 . . 122.3(2) ?
    C2 C3 C4 . . 120.9(3) ?
    C2 C3 H3 . . 119.5 ?
    C4 C3 H3 . . 119.5 ?
    C5 C4 C3 . . 121.0(3) ?
    C5 C4 H4 . . 119.5 ?
    C3 C4 H4 . . 119.5 ?
    C4 C5 C6 . . 121.0(3) ?
    C4 C5 H5 . . 119.5 ?
    C6 C5 H5 . . 119.5 ?
    C5 C6 C1 . . 117.6(3) ?
    C5 C6 C10 . . 120.8(3) ?
    C1 C6 C10 . . 121.6(2) ?
    C9 C7 C8 . . 110.3(4) ?
    C9 C7 C2 . . 113.6(3) ?
    C8 C7 C2 . . 110.6(3) ?
    C9 C7 H7 . . 107.3 ?
    C8 C7 H7 . . 107.3 ?
    C2 C7 H7 . . 107.3 ?
    C7 C8 H8A . . 109.5 ?
    C7 C8 H8B . . 109.5 ?
    H8A C8 H8B . . 109.5 ?
    C7 C8 H8C . . 109.5 ?
    H8A C8 H8C . . 109.5 ?
    H8B C8 H8C . . 109.5 ?
    C7 C9 H9A . . 109.5 ?
    C7 C9 H9B . . 109.5 ?
    H9A C9 H9B . . 109.5 ?
    C7 C9 H9C . . 109.5 ?
    H9A C9 H9C . . 109.5 ?
    H9B C9 H9C . . 109.5 ?
    C11A C10 C12 . . 130.0(11) ?
    C11A C10 C6 . . 110.4(6) ?
    C12 C10 C6 . . 112.1(3) ?
    C12 C10 C11 . . 102.2(7) ?
    C6 C10 C11 . . 112.6(4) ?
    C12 C10 H10A . . 109.9 ?
    C6 C10 H10A . . 109.9 ?
    C11 C10 H10A . . 109.9 ?
    C11A C10 H10B . . 99.1 ?
    C12 C10 H10B . . 99.0 ?
    C6 C10 H10B . . 99.0 ?
    C10 C11 H11A . . 109.5 ?
    C10 C11 H11B . . 109.5 ?
    C10 C11 H11C . . 109.5 ?
    C10 C11A H11D . . 109.5 ?
    C10 C11A H11E . . 109.5 ?
    H11D C11A H11E . . 109.5 ?
    C10 C11A H11F . . 109.5 ?
    H11D C11A H11F . . 109.5 ?
    H11E C11A H11F . . 109.5 ?
    C10 C12 H12A . . 109.5 ?
    C10 C12 H12B . . 109.5 ?
    H12A C12 H12B . . 109.5 ?
    C10 C12 H12C . . 109.5 ?
    H12A C12 H12C . . 109.5 ?
    H12B C12 H12C . . 109.5 ?
    N1 C13 C14 . . 121.5(2) ?
    N1 C13 H13 . . 119.2 ?
    C14 C13 H13 . . 119.2 ?
    C19 C14 C15 . . 119.6(2) ?
    C19 C14 C13 . . 119.7(2) ?
    C15 C14 C13 . . 120.7(2) ?
    O1 C15 C16 . . 118.7(2) ?
    O1 C15 C14 . . 122.7(2) ?
    C16 C15 C14 . . 118.6(2) ?
    C17 C16 C15 . . 121.0(2) ?
    C17 C16 H16 . . 119.5 ?
    C15 C16 H16 . . 119.5 ?
    C16 C17 C18 . . 119.8(2) ?
    C16 C17 H17 . . 120.1 ?
    C18 C17 H17 . . 120.1 ?
    C19 C18 C17 . . 120.8(2) ?
    C19 C18 Br1 . . 119.9(2) ?
    C17 C18 Br1 . . 119.25(19) ?
    C18 C19 C14 . . 120.0(3) ?
    C18 C19 H19 . . 120.0 ?
    C14 C19 H19 . . 120.0 ?
loop_
    _geom_torsion_atom_site_label_1
    _geom_torsion_atom_site_label_2
    _geom_torsion_atom_site_label_3
    _geom_torsion_atom_site_label_4
    _geom_torsion_site_symmetry_1
    _geom_torsion_site_symmetry_2
    _geom_torsion_site_symmetry_3
    _geom_torsion_site_symmetry_4
    _geom_torsion
    _geom_torsion_publ_flag
    C13 N1 C1 C2 . . . . -78.3(3) ?
    C13 N1 C1 C6 . . . . 105.7(3) ?
    C6 C1 C2 C3 . . . . 0.3(4) ?
    N1 C1 C2 C3 . . . . -175.6(3) ?
    C6 C1 C2 C7 . . . . 178.4(3) ?
    N1 C1 C2 C7 . . . . 2.6(4) ?
    C1 C2 C3 C4 . . . . -0.5(5) ?
    C7 C2 C3 C4 . . . . -178.7(3) ?
    C2 C3 C4 C5 . . . . -0.6(6) ?
    C3 C4 C5 C6 . . . . 2.1(6) ?
    C4 C5 C6 C1 . . . . -2.2(5) ?
    C4 C5 C6 C10 . . . . 178.3(3) ?
    C2 C1 C6 C5 . . . . 1.1(4) ?
    N1 C1 C6 C5 . . . . 177.1(3) ?
    C2 C1 C6 C10 . . . . -179.5(3) ?
    N1 C1 C6 C10 . . . . -3.5(4) ?
    C3 C2 C7 C9 . . . . -46.7(5) ?
    C1 C2 C7 C9 . . . . 135.2(4) ?
    C3 C2 C7 C8 . . . . 78.0(4) ?
    C1 C2 C7 C8 . . . . -100.1(4) ?
    C5 C6 C10 C11A . . . . 88.1(18) ?
    C1 C6 C10 C11A . . . . -91.3(18) ?
    C5 C6 C10 C12 . . . . -65.0(4) ?
    C1 C6 C10 C12 . . . . 115.6(4) ?
    C5 C6 C10 C11 . . . . 49.7(8) ?
    C1 C6 C10 C11 . . . . -129.7(8) ?
    C1 N1 C13 C14 . . . . -179.5(2) ?
    N1 C13 C14 C19 . . . . 179.9(2) ?
    N1 C13 C14 C15 . . . . 1.2(4) ?
    C19 C14 C15 O1 . . . . -177.2(2) ?
    C13 C14 C15 O1 . . . . 1.5(4) ?
    C19 C14 C15 C16 . . . . 2.9(3) ?
    C13 C14 C15 C16 . . . . -178.4(2) ?
    O1 C15 C16 C17 . . . . 177.2(2) ?
    C14 C15 C16 C17 . . . . -2.8(4) ?
    C15 C16 C17 C18 . . . . 0.6(4) ?
    C16 C17 C18 C19 . . . . 1.5(4) ?
    C16 C17 C18 Br1 . . . . -178.9(2) ?
    C17 C18 C19 C14 . . . . -1.4(4) ?
    Br1 C18 C19 C14 . . . . 178.98(19) ?
    C15 C14 C19 C18 . . . . -0.8(4) ?
    C13 C14 C19 C18 . . . . -179.5(2) ?
loop_
    _geom_hbond_atom_site_label_D
    _geom_hbond_atom_site_label_H
    _geom_hbond_atom_site_label_A
    _geom_hbond_site_symmetry_A
    _geom_hbond_distance_DH
    _geom_hbond_distance_HA
    _geom_hbond_distance_DA
    _geom_hbond_angle_DHA
    _geom_hbond_publ_flag
    O1 H1 N1 . 0.82 1.87 2.597(3) 147 y
    C16 H16 Cg2 3_557 0.93 2.86 3.522(3) 129 y
_iucr_refine_instructions_details
;
TITL I in P2(1)2(1)2(1)
CELL  0.71073   6.1851  12.7592  22.6983   90.000   90.000   90.000
ZERR     4.00   0.0012   0.0026   0.0045    0.000    0.000    0.000
LATT  -1
SYMM  1/2 - X, - Y, 1/2 + Z
SYMM  - X, 1/2 + Y, 1/2 - Z
SYMM  1/2 + X, 1/2 - Y, - Z
SFAC  C    H    N    O    BR
UNIT  76   88   4    4    4
MERG   2
FMAP   2
PLAN    10
SIZE     0.18  0.22   0.24
ACTA
BOND   $H
CONF
HTAB O1 N1
L.S.   4
TEMP    22.00
WGHT    0.044900    0.164100
FVAR       0.51812   0.66341
BR1   5    0.526886    0.492390    0.950698    11.00000    0.08665    0.04417 =
         0.10829   -0.02501   -0.00202    0.00809
O1    4    1.155801    0.143551    0.907534    11.00000    0.04921    0.06270 =
         0.06586   -0.01706   -0.01187    0.00444
AFIX  83
H1    2    1.102706    0.097301    0.887044    11.00000   -1.50000
AFIX   0
N1    3    0.853409    0.046392    0.849916    11.00000    0.04837    0.04079 =
         0.04255   -0.01009   -0.00392    0.00098
C1    1    0.784711   -0.040336    0.815282    11.00000    0.05011    0.03898 =
         0.04707   -0.01029   -0.00790    0.00589
C2    1    0.652533   -0.117773    0.839396    11.00000    0.06875    0.03886 =
         0.06617   -0.00823   -0.00537   -0.00285
C3    1    0.604848   -0.203163    0.804359    11.00000    0.09806    0.04261 =
         0.08348   -0.01576   -0.00519   -0.01111
AFIX  43
H3    2    0.518068   -0.256541    0.819166    11.00000   -1.20000
AFIX   0
C4    1    0.684625   -0.210455    0.747341    11.00000    0.10717    0.05018 =
         0.08688   -0.03126   -0.02020   -0.00025
AFIX  43
H4    2    0.651693   -0.268999    0.724643    11.00000   -1.20000
AFIX   0
C5    1    0.808393   -0.134395    0.724508    11.00000    0.09368    0.06907 =
         0.05817   -0.02910   -0.00269    0.01200
AFIX  43
H5    2    0.856156   -0.139899    0.685781    11.00000   -1.20000
AFIX   0
C6    1    0.866599   -0.047224    0.757886    11.00000    0.05869    0.05188 =
         0.05204   -0.01269   -0.00146    0.01226
C7    1    0.568093   -0.111876    0.902071    11.00000    0.10849    0.04758 =
         0.06714   -0.00559    0.01386   -0.01519
AFIX  13
H7    2    0.585611   -0.039314    0.915398    11.00000   -1.20000
AFIX   0
C8    1    0.700866   -0.179868    0.942174    11.00000    0.10745    0.19676 =
         0.07773    0.02480   -0.00679   -0.00131
AFIX 137
H8A   2    0.694437   -0.251184    0.928808    11.00000   -1.50000
H8B   2    0.644758   -0.175565    0.981533    11.00000   -1.50000
H8C   2    0.848272   -0.156317    0.941814    11.00000   -1.50000
AFIX   0
C9    1    0.334135   -0.138685    0.907527    11.00000    0.09057    0.14844 =
         0.12264   -0.00017    0.03186    0.00842
AFIX 137
H9A   2    0.286525   -0.125003    0.947041    11.00000   -1.50000
H9B   2    0.313493   -0.211530    0.898561    11.00000   -1.50000
H9C   2    0.251858   -0.096770    0.880490    11.00000   -1.50000
AFIX   0
C10   1    1.010866    0.036683    0.732531    11.00000    0.06456    0.06748 =
         0.05749   -0.01248    0.00876    0.00922
PART    1
AFIX  13
H10A  2    1.019476    0.096060    0.759818    21.00000   -1.20000
PART    2
H10B  2    1.042385    0.075575    0.768757   -21.00000   -1.20000
AFIX   0
PART    1
C11   1    0.932824    0.075511    0.670501    21.00000    0.09858    0.10644 =
         0.08464    0.02402    0.00340    0.01866
AFIX 137
H11A  2    0.778569    0.083829    0.670849    21.00000   -1.50000
H11B  2    0.972385    0.024945    0.641097    21.00000   -1.50000
H11C  2    0.999759    0.141521    0.661597    21.00000   -1.50000
AFIX   0
PART    2
C11A  1    0.883922    0.114479    0.702429   -21.00000    0.07040    0.08679 =
         0.11353    0.04317    0.01090    0.00288
AFIX 137
H11D  2    0.978007    0.166315    0.685622   -21.00000   -1.50000
H11E  2    0.787385    0.147424    0.729885   -21.00000   -1.50000
H11F  2    0.801641    0.081625    0.671688   -21.00000   -1.50000
AFIX   0
PART    0
C12   1    1.233947   -0.003523    0.719368    11.00000    0.08411    0.10859 =
         0.16991    0.00143    0.03199    0.01203
AFIX 137
H12A  2    1.224671   -0.060658    0.691965    11.00000   -1.50000
H12B  2    1.300431   -0.027360    0.755159    11.00000   -1.50000
H12C  2    1.319312    0.051751    0.702566    11.00000   -1.50000
AFIX   0
C13   1    0.728407    0.122409    0.860143    11.00000    0.04419    0.04151 =
         0.04084   -0.00514   -0.00650   -0.00483
AFIX  43
H13   2    0.588718    0.121206    0.844998    11.00000   -1.20000
AFIX   0
C14   1    0.798157    0.212359    0.895267    11.00000    0.04655    0.03618 =
         0.03261   -0.00240    0.00281   -0.00476
C15   1    1.008092    0.217566    0.917706    11.00000    0.04663    0.04352 =
         0.03635   -0.00168   -0.00051   -0.00538
C16   1    1.065451    0.303442    0.952140    11.00000    0.05289    0.05725 =
         0.04354   -0.00461   -0.00681   -0.01297
AFIX  43
H16   2    1.202694    0.306336    0.968798    11.00000   -1.20000
AFIX   0
C17   1    0.923506    0.383422    0.961834    11.00000    0.06858    0.04286 =
         0.04576   -0.01084   -0.00137   -0.01688
AFIX  43
H17   2    0.964574    0.440639    0.984616    11.00000   -1.20000
AFIX   0
C18   1    0.720306    0.379267    0.937929    11.00000    0.06279    0.03400 =
         0.05409   -0.00714    0.00330   -0.00408
C19   1    0.655487    0.294468    0.905420    11.00000    0.04989    0.03958 =
         0.04569   -0.00609   -0.00136   -0.00352
AFIX  43
H19   2    0.516054    0.291865    0.890155    11.00000   -1.20000
HKLF    4
REM  I in P2(1)2(1)2(1)
REM R1 =  0.0402 for   3242 Fo > 4sig(Fo)  and  0.0820 for all   5107 data
REM    214 parameters refined using      0 restraints
END
WGHT      0.0449      0.1641
REM Highest difference peak  0.378,  deepest hole -0.215,  1-sigma level  0.051
Q1    1   0.4458  0.4889  0.9137  11.00000  0.05    0.38
Q2    1   0.6588  0.5212  0.9401  11.00000  0.05    0.35
Q3    1   1.1334 -0.0023  0.6872  11.00000  0.05    0.23
Q4    1   0.5156  0.4789  0.9630  11.00000  0.05    0.21
Q5    1   0.6053  0.4390  0.9304  11.00000  0.05    0.21
Q6    1   0.7893  0.1808  0.8769  11.00000  0.05    0.19
Q7    1   0.8633 -0.1022  0.7487  11.00000  0.05    0.19
Q8    1   0.7343 -0.0873  0.8275  11.00000  0.05    0.18
Q9    1   0.9928  0.0549  0.8458  11.00000  0.05    0.18
Q10   1   0.9157  0.2249  0.8925  11.00000  0.05    0.17
;
