# Supplementary material for: (E)-4-Bromo-2-[(2,6-diisopropyl­phen­yl)imino­meth­yl]phenol
Source: Acta Crystallogr Sect E Struct Rep Online. 2012 May 19;68(Pt 6):o1782. doi: 10.1107/S1600536812021605 (PMC3379361; doi:10.1107/S1600536812021605)
Supplement: Supplementary file 2 [file e-68-o1782-Isup2.hkl]

#
# h,k,l, Fc-squared, Fo-squared, sigma(Fo-squared) and status flag
#
data_I
_shelx_title ' BALU5 in P2(1)2(1)2(1)'
_shelx_refln_list_code          4
_shelx_F_calc_maximum      185.78
_exptl_crystal_F_000       744.00
_reflns_d_resolution_high  0.7155
 
loop_
 _symmetry_equiv_pos_as_xyz
 'x, y, z'
 '-x+1/2, -y, z+1/2'
 '-x, y+1/2, -z+1/2'
 'x+1/2, -y+1/2, -z'
 
_cell_length_a     6.1851
_cell_length_b    12.7592
_cell_length_c    22.6983
_cell_angle_alpha  90.000
_cell_angle_beta   90.000
_cell_angle_gamma  90.000
 
_shelx_F_squared_multiplier     1.000
 
loop_
 _refln_index_h
 _refln_index_k
 _refln_index_l
 _refln_F_squared_calc
 _refln_F_squared_meas
 _refln_F_squared_sigma
 _refln_observed_status
   2   0   0      740.40      724.24     22.28 o
   4   0   0      922.20      859.99     26.99 o
   6   0   0      256.12      251.21     11.28 o
   8   0   0        2.86        6.60     10.51 o
   1   1   0      884.52      954.20     20.50 o
   2   1   0        1.51       -1.46      1.46 o
   3   1   0      467.27      444.48     10.14 o
   4   1   0       48.43       48.45      3.48 o
   5   1   0      581.52      543.01     13.10 o
   6   1   0        3.27        0.45      5.33 o
   7   1   0       65.67       78.73      6.83 o
   8   1   0        4.36        8.76      7.64 o
   0   2   0    11559.00    12400.51    335.66 o
   1   2   0     7145.71     7548.08    144.25 o
   2   2   0     7291.34     7261.85    164.91 o
   3   2   0      603.86      638.21     14.19 o
   4   2   0     1218.54     1165.80     25.52 o
   5   2   0       71.42       71.76      4.62 o
   6   2   0       17.75       33.26      5.28 o
   7   2   0       67.77       58.21      6.60 o
   8   2   0        9.75        7.32      7.60 o
   1   3   0     1507.12     1637.73     31.19 o
   2   3   0        8.07        8.00      2.58 o
   3   3   0      382.42      416.05      9.67 o
   4   3   0      486.34      430.04     10.35 o
   5   3   0     1091.17     1025.64     22.94 o
   6   3   0       52.83       47.06      5.46 o
   7   3   0       26.56       20.96      6.52 o
   8   3   0        8.44        2.71      7.74 o
   0   4   0     3628.06     3911.67    118.37 o
   1   4   0       63.18       70.34      2.93 o
   2   4   0     8546.40     8713.87    197.81 o
   3   4   0     1658.44     1736.60     37.41 o
   4   4   0     1585.42     1517.10     32.97 o
   5   4   0       20.21       13.40      4.98 o
   6   4   0       95.72      105.56      6.04 o
   7   4   0        0.43       14.37      6.70 o
   8   4   0        2.53        4.10      9.88 o
   1   5   0        2.70        1.14      1.32 o
   2   5   0      371.61      360.34      8.88 o
   3   5   0      514.64      479.16     11.02 o
   4   5   0      316.42      309.99      8.21 o
   5   5   0      197.07      205.47      8.56 o
   6   5   0        1.81        4.54      5.42 o
   7   5   0       31.50       35.75      8.29 o
   8   5   0        0.04        3.42     11.39 o
   0   6   0     7449.79     7374.55    199.12 o
   1   6   0     1716.97     1769.56     37.66 o
   2   6   0     2131.04     1987.82     42.33 o
   3   6   0      362.23      362.63      8.81 o
   4   6   0      644.12      627.72     14.53 o
   5   6   0      172.38      169.26      6.13 o
   6   6   0       42.02       54.36      6.51 o
   7   6   0       10.78        7.23      8.14 o
   8   6   0        0.27        0.43     13.53 o
   1   7   0     1799.76     1871.67     37.39 o
   2   7   0      208.52      218.68      5.74 o
   3   7   0      558.52      495.92     11.54 o
   4   7   0      181.20      192.89      6.02 o
   5   7   0      170.20      165.77      6.80 o
   6   7   0        4.75       -0.97      7.00 o
   7   7   0       23.15       25.44     11.54 o
   0   8   0     5215.78     5330.09    142.91 o
   1   8   0      134.60      129.67      4.45 o
   2   8   0     1112.48     1074.13     29.05 o
   3   8   0      443.13      428.03     10.31 o
   4   8   0      591.65      586.95     16.11 o
   5   8   0        2.18       -3.95      5.98 o
   6   8   0        1.91        9.53      9.28 o
   7   8   0       11.37        6.32     20.31 o
   1   9   0      122.27      108.41      6.33 o
   2   9   0      168.67      163.44      5.70 o
   3   9   0      295.78      275.32     10.95 o
   4   9   0       37.60       38.95      6.21 o
   5   9   0      101.65      109.58     10.99 o
   6   9   0       21.55       30.35     11.88 o
   7   9   0       11.74       19.73     13.26 o
   0  10   0     2918.76     2862.45    120.61 o
   1  10   0     1047.30     1005.96     30.70 o
   2  10   0     1366.96     1339.73     40.66 o
   3  10   0      118.81      130.48      8.67 o
   4  10   0      229.53      202.82     11.41 o
   5  10   0       97.73      104.52     13.01 o
   6  10   0        0.27      -11.47     11.47 o
   7  10   0       25.95       53.69     17.62 o
   1  11   0      372.85      388.23     13.55 o
   2  11   0       20.47       14.68      5.73 o
   3  11   0       44.95       43.99     10.29 o
   4  11   0        9.99       -0.65      9.01 o
   5  11   0       23.66        9.45     10.96 o
   6  11   0       12.57       30.11     12.60 o
   0  12   0      258.88      268.53     15.70 o
   1  12   0      265.58      266.58     10.87 o
   2  12   0      934.76      938.42     29.44 o
   3  12   0      139.18      170.61     10.67 o
   4  12   0      111.86      111.74     13.24 o
   5  12   0       19.61       -2.98     11.45 o
   6  12   0        0.09       -8.32     12.91 o
   1  13   0      221.16      216.02      9.44 o
   2  13   0        1.35        1.92      6.88 o
   3  13   0      109.04       90.04      9.96 o
   4  13   0        9.67       11.49     10.69 o
   5  13   0       15.41        4.81     12.10 o
   0  14   0      370.19      384.67     21.14 o
   1  14   0      167.65      165.84      9.10 o
   2  14   0      136.21      138.76      8.92 o
   3  14   0      210.34      189.33     12.53 o
   4  14   0       35.99       42.35     11.54 o
   5  14   0       19.77       32.02     13.11 o
   1  15   0       11.92       20.86      7.93 o
   2  15   0       21.53       22.54      8.42 o
   3  15   0       23.15       -2.45     10.82 o
   4  15   0       29.04       47.03     12.29 o
   0  16   0      152.45      156.32     14.39 o
   1  16   0      132.55      139.10      9.91 o
   2  16   0       46.31       46.40     10.93 o
   3  16   0       15.67       14.10     11.81 o
   1  17   0        6.38       -9.51      9.51 o
   2  17   0       13.83       -6.03     11.63 o
   1   0   1       77.53       90.21      2.60 o
   2   0   1     5620.33     5563.48    126.34 o
   3   0   1      225.13      225.87      5.80 o
   4   0   1      666.56      632.08     14.37 o
   5   0   1        1.05       -4.04      4.04 o
   6   0   1      174.57      175.60      6.77 o
   7   0   1        1.67        9.13      6.25 o
   8   0   1       22.41       26.63      7.70 o
  -8   1   1        0.73       12.35      7.64 o
  -7   1   1       33.46       47.83      6.59 o
  -6   1   1       14.81       15.93      5.20 o
  -5   1   1      496.40      487.87     11.58 o
  -4   1   1       57.38       71.46      3.52 o
  -3   1   1     1918.44     1880.41     46.51 o
  -2   1   1     1132.24     1179.58     27.16 o
  -1   1   1     7116.33     7511.81    151.77 o
   1   1   1     8118.15     8442.13    152.84 o
   2   1   1     1154.28     1191.62     25.53 o
   3   1   1     2211.89     2175.56     43.80 o
   4   1   1       32.65       37.17      3.42 o
   5   1   1      468.88      443.95     11.56 o
   6   1   1        9.28       11.46      5.28 o
   7   1   1       35.37       41.68      6.57 o
   8   1   1        0.97        3.46      7.60 o
  -8   2   1        4.40       -5.38      7.73 o
  -7   2   1        2.97        2.18      6.50 o
  -6   2   1      159.40      168.49      6.72 o
  -5   2   1       21.79       29.05      4.28 o
  -4   2   1      763.94      703.22     15.07 o
  -3   2   1     1816.96     1877.31     43.95 o
  -1   2   1     1962.82     2246.88     44.41 o
   0   2   1     2828.65     3038.14     82.26 o
   1   2   1     2418.95     2699.58     45.72 o
   2   2   1      367.97      355.64      7.62 o
   3   2   1     1904.87     1960.42     41.32 o
   4   2   1      685.79      626.75     15.05 o
   5   2   1       15.73       15.43      4.26 o
   6   2   1      158.86      161.42      6.62 o
   7   2   1        3.93        4.71      6.44 o
   8   2   1        1.88       -7.60      7.60 o
  -8   3   1        2.58        7.01      7.97 o
  -7   3   1        4.73        6.46      6.41 o
  -6   3   1        1.78       -0.45      5.31 o
  -5   3   1      132.17      148.94      5.94 o
  -4   3   1       32.17       31.78      3.36 o
  -3   3   1     2569.52     2497.07     56.76 o
  -2   3   1     1292.67     1285.15     33.79 o
  -1   3   1    14346.78    14804.57    281.16 o
   0   3   1        7.56        8.78      1.06 o
   1   3   1    14222.10    14813.21    268.63 o
   2   3   1     1468.01     1439.36     28.05 o
   3   3   1     2533.04     2478.41     53.36 o
   4   3   1       37.43       33.39      3.43 o
   5   3   1       98.08      103.63      6.60 o
   6   3   1        5.57       -2.00      5.27 o
   7   3   1        7.41       -6.57      6.57 o
   8   3   1        2.28       -3.49      8.27 o
  -8   4   1       13.17       20.59     12.84 o
  -7   4   1        5.15        8.77      6.44 o
  -6   4   1       63.73       63.72      5.61 o
  -5   4   1      131.94      135.49      5.60 o
  -4   4   1     1476.85     1405.72     31.21 o
  -3   4   1      201.21      196.75      5.82 o
  -1   4   1      428.27      437.95      9.31 o
   0   4   1      830.27      856.97     21.13 o
   1   4   1      404.17      418.76      8.42 o
   2   4   1       87.84       77.15      4.03 o
   3   4   1      214.31      194.75      5.49 o
   4   4   1     1514.79     1459.64     31.24 o
   5   4   1      161.41      162.27      5.71 o
   6   4   1       59.90       63.43      5.69 o
   7   4   1        4.13        3.16      6.50 o
   8   4   1       12.89       17.26     10.13 o
  -8   5   1        2.04       -2.87     11.27 o
  -7   5   1       21.13       15.14      8.04 o
  -6   5   1       52.15       46.97      5.62 o
  -5   5   1      312.27      315.61      9.34 o
  -4   5   1       56.92       66.89      4.04 o
  -3   5   1     1731.42     1696.42     37.52 o
  -2   5   1      696.29      732.30     15.93 o
  -1   5   1    11109.80    11449.16    229.62 o
   0   5   1      264.35      254.47      6.23 o
   1   5   1    11050.46    11621.49    199.95 o
   2   5   1      703.16      736.97     15.22 o
   3   5   1     1633.17     1580.28     35.26 o
   4   5   1       61.96       71.26      4.96 o
   5   5   1      361.19      349.22      9.33 o
   6   5   1       46.86       40.48      5.92 o
   7   5   1       18.86       22.36      7.39 o
   8   5   1        1.64       17.13     11.14 o
  -8   6   1        8.38       39.84     13.99 o
  -7   6   1        1.39       -8.69      8.69 o
  -6   6   1      103.77       93.36      6.73 o
  -5   6   1        6.37        1.54      4.59 o
  -4   6   1      360.17      324.35      8.37 o
  -3   6   1      310.53      324.02      7.99 o
  -2   6   1      977.03      956.98     20.02 o
  -1   6   1      838.85      869.36     26.50 o
   0   6   1      108.36      119.47      3.56 o
   1   6   1      686.18      732.67     14.55 o
   2   6   1      834.40      807.09     17.97 o
   3   6   1      249.06      259.33      7.42 o
   4   6   1      316.24      291.22      8.44 o
   5   6   1        8.91       15.18      4.69 o
   6   6   1       79.52       78.61      6.53 o
   7   6   1        0.87       -3.16      9.00 o
   8   6   1        8.86       31.02     14.15 o
  -7   7   1        5.51       10.40     14.79 o
  -6   7   1       57.58       42.64      8.09 o
  -5   7   1       42.89       35.40      5.55 o
  -4   7   1       88.30       84.32      4.78 o
  -3   7   1     1354.57     1283.01     29.01 o
  -2   7   1      855.94      878.17     20.50 o
  -1   7   1     2905.94     2765.86     75.52 o
   0   7   1      491.97      478.10     10.57 o
   1   7   1     3150.99     3012.00     63.05 o
   2   7   1      756.90      765.27     18.89 o
   3   7   1     1280.58     1223.73     27.26 o
   4   7   1      131.98      129.03      4.79 o
   5   7   1       81.17       87.47      5.79 o
   6   7   1       52.41       52.39      7.13 o
   7   7   1        3.64        8.10     10.51 o
  -7   8   1        1.15       -2.29     12.25 o
  -6   8   1       67.04       69.31     14.22 o
  -5   8   1       45.19       53.54      7.28 o
  -4   8   1       91.82       95.86      7.00 o
  -3   8   1       79.51       80.92      4.26 o
  -2   8   1      418.50      405.15      9.62 o
  -1   8   1      630.34      628.10     14.70 o
   0   8   1        6.36       14.79      2.21 o
   1   8   1      630.40      624.69     13.79 o
   2   8   1      367.43      366.75      9.08 o
   3   8   1       48.81       52.78      3.49 o
   4   8   1      161.67      162.17      7.91 o
   5   8   1       44.97       46.86      6.27 o
   6   8   1       54.62       48.62      9.70 o
   7   8   1        1.49       13.25     11.25 o
  -7   9   1        2.90        5.35     13.88 o
  -6   9   1       18.71       14.21     11.48 o
  -5   9   1      227.94      248.53     13.63 o
  -4   9   1      126.04      141.03      7.96 o
  -3   9   1      903.71      863.53     27.13 o
  -2   9   1      354.54      287.06     29.16 o
  -1   9   1     1606.23     1593.67     40.25 o
   0   9   1      522.96      488.16     11.78 o
   1   9   1     1705.26     1679.61     35.33 o
   2   9   1      242.15      242.65      9.25 o
   3   9   1      884.94      840.47     23.92 o
   4   9   1      133.66      154.88      7.52 o
   5   9   1      217.20      231.88     11.63 o
   6   9   1       22.45       30.71      9.99 o
   7   9   1        3.74       28.62     12.88 o
  -7  10   1       11.76       27.88     19.15 o
  -6  10   1       37.88       48.74     11.97 o
  -5  10   1       18.89       16.58     10.41 o
  -4  10   1      230.85      220.16     11.95 o
  -3  10   1       92.56       91.04      7.96 o
  -2  10   1      399.28      380.94     13.45 o
  -1  10   1      814.61      783.93     24.23 o
   0  10   1      155.39      165.12      6.13 o
   1  10   1      832.55      798.71     24.68 o
   2  10   1      353.14      322.41     11.90 o
   3  10   1      137.30      124.10      8.72 o
   4  10   1      192.61      177.89     11.15 o
   5  10   1       18.61        8.50     10.18 o
   6  10   1       36.40       31.83     11.53 o
   7  10   1        9.96       23.92     13.84 o
  -6  11   1        6.19       10.27     12.81 o
  -5  11   1       10.00        5.37     10.46 o
  -4  11   1      191.70      181.28     13.23 o
  -3  11   1      411.34      406.74     17.62 o
  -2  11   1      197.13      214.63      8.87 o
  -1  11   1      603.55      579.41     18.72 o
   0  11   1     1094.81     1108.56     33.87 o
   1  11   1      608.54      586.17     18.94 o
   2  11   1      153.17      161.85      7.84 o
   3  11   1      473.87      441.46     18.58 o
   4  11   1      203.67      193.80     12.50 o
   5  11   1        7.27       -1.62     10.34 o
   6  11   1        8.38        9.47     14.36 o
  -6  12   1       21.13       32.22     13.54 o
  -5  12   1       15.72       14.02     11.04 o
  -4  12   1       88.99      106.43     14.39 o
  -3  12   1       65.01       56.81      8.75 o
  -2  12   1       52.47       56.69      6.54 o
  -1  12   1      133.95      158.87      7.75 o
   0  12   1      139.37      147.28      7.36 o
   1  12   1      144.69      166.49      7.92 o
   2  12   1       67.42       77.89      6.84 o
   3  12   1       63.90       77.93      9.86 o
   4  12   1       78.60       77.08     14.63 o
   5  12   1       13.11       14.01     11.60 o
   6  12   1       21.92       20.11     13.50 o
  -5  13   1        2.24        9.05     14.80 o
  -4  13   1       53.08       76.48     11.17 o
  -3  13   1      220.76      238.70     12.79 o
  -2  13   1      230.61      230.24     10.23 o
  -1  13   1      752.22      739.47     23.81 o
   0  13   1       21.06       13.72      6.17 o
   1  13   1      732.22      737.25     23.80 o
   2  13   1      218.24      225.22     13.27 o
   3  13   1      209.09      212.12     12.47 o
   4  13   1       69.72       88.05     11.25 o
   5  13   1        3.16        0.98     12.46 o
  -5  14   1        3.57      -12.77     12.77 o
  -4  14   1       47.38       40.96     11.47 o
  -3  14   1        6.86       -2.70      9.80 o
  -2  14   1       85.86       89.34      8.42 o
  -1  14   1       58.25       69.51      7.45 o
   0  14   1       13.51       10.49      7.06 o
   1  14   1       48.95       56.80      8.24 o
   2  14   1       80.62       85.50      8.33 o
   3  14   1        8.57        9.68      9.65 o
   4  14   1       53.52       52.54     11.58 o
   5  14   1        4.59       -5.68     12.99 o
  -4  15   1       29.20       42.50     12.14 o
  -3  15   1       33.19       39.59     11.97 o
  -2  15   1      123.28      132.76     10.33 o
  -1  15   1      154.62      172.67      9.67 o
   0  15   1      181.11      177.62      9.88 o
   1  15   1      154.88      157.46      9.52 o
   2  15   1      111.54      120.76      9.35 o
   3  15   1       28.83       29.02     11.06 o
   4  15   1       31.34       27.33     12.53 o
  -3  16   1        5.43       -6.69     11.47 o
  -2  16   1       38.01       40.89      9.41 o
  -1  16   1       35.32       30.99     10.14 o
   0  16   1        8.61       -5.98      8.48 o
   1  16   1       31.67       24.04      8.85 o
   2  16   1       36.95       40.19     11.05 o
   3  16   1        6.19       12.33     11.97 o
  -2  17   1       44.49       74.19     11.62 o
  -1  17   1       23.09       12.95     14.22 o
   0  17   1       77.18       88.07      9.95 o
   1  17   1       18.69       21.89      9.68 o
   2  17   1       41.66       67.94     11.87 o
   0   0   2     2567.27     1323.15     80.13 o
   1   0   2    11457.07    12104.92    242.67 o
   2   0   2     9477.02     9444.40    201.56 o
   3   0   2        7.31        2.10      2.42 o
   4   0   2      798.66      788.12     17.58 o
   5   0   2      200.73      189.10      6.17 o
   6   0   2       18.38       26.52      5.15 o
   7   0   2        4.82        3.65      6.28 o
   8   0   2        3.73        6.82      8.23 o
  -8   1   2        2.52        6.02      8.14 o
  -7   1   2       28.72       37.32      6.44 o
  -6   1   2        3.81        3.71      5.21 o
  -5   1   2       72.92       67.75      4.55 o
  -4   1   2      883.16      801.77     17.77 o
  -3   1   2     1575.49     1611.02     38.09 o
  -2   1   2     6890.39     7062.13    155.23 o
  -1   1   2     9763.69    10358.71    202.36 o
   0   1   2       33.22       32.45      2.67 o
   1   1   2     9376.42     9908.41    202.88 o
   2   1   2     7356.41     7480.77    155.24 o
   3   1   2     1725.22     1713.45     38.10 o
   4   1   2      872.85      788.07     17.75 o
   5   1   2       52.43       49.48      4.40 o
   6   1   2        0.87       -2.24      5.21 o
   7   1   2       23.50       29.47      8.71 o
   8   1   2        2.96        8.26      8.26 o
  -8   2   2        1.39        0.81      8.31 o
  -7   2   2       13.80        4.23      6.35 o
  -6   2   2       12.01       15.13      5.37 o
  -5   2   2      302.22      278.25      7.68 o
  -4   2   2      371.41      348.31      9.35 o
  -3   2   2      719.62      727.52     18.99 o
  -2   2   2     5726.88     5878.18    131.69 o
  -1   2   2      367.02      391.97      8.74 o
   0   2   2      125.65      149.33      5.03 o
   1   2   2      448.45      473.82      8.86 o
   2   2   2     5589.48     5725.52    123.74 o
   3   2   2      906.71      896.04     17.95 o
   4   2   2      363.91      352.25      8.84 o
   5   2   2      254.47      230.92      7.29 o
   6   2   2       13.82       13.73      5.31 o
   7   2   2       12.54        9.75      6.44 o
   8   2   2        1.00       -1.44      8.04 o
  -8   3   2        1.04        2.15      8.86 o
  -7   3   2       64.01       62.49      6.79 o
  -6   3   2       51.22       62.97      5.64 o
  -5   3   2      329.31      308.13      9.31 o
  -4   3   2      470.41      429.01     10.49 o
  -3   3   2     1319.32     1251.84     30.44 o
  -2   3   2     1906.03     1859.66     37.40 o
  -1   3   2      576.55      580.99     13.80 o
   0   3   2    13874.93    14664.70    438.81 o
   1   3   2      636.69      627.60     12.36 o
   2   3   2     1508.73     1466.30     33.25 o
   3   3   2     1483.13     1385.77     28.66 o
   4   3   2      418.58      375.41      9.78 o
   5   3   2      393.10      369.85      9.36 o
   6   3   2       46.21       31.31      5.49 o
   7   3   2       45.31       43.88      6.64 o
   8   3   2        0.98       -2.14      8.67 o
  -8   4   2        8.59       24.45     10.66 o
  -7   4   2       41.06       39.25      6.68 o
  -6   4   2       60.06       67.12      5.80 o
  -5   4   2        4.30       -1.49      4.28 o
  -4   4   2      516.66      505.34     12.60 o
  -3   4   2      227.90      201.93      6.43 o
  -2   4   2     4619.36     4667.09    101.73 o
  -1   4   2      884.84      910.69     22.35 o
   0   4   2     1296.89     1371.29     31.27 o
   1   4   2     1001.78     1035.58     17.33 o
   2   4   2     4870.11     4925.63     97.13 o
   3   4   2      283.34      256.91      6.16 o
   4   4   2      512.09      495.48     11.84 o
   5   4   2        7.86        1.27      4.85 o
   6   4   2       73.64       71.59      5.85 o
   7   4   2       49.61       54.86      6.93 o
   8   4   2        7.71       10.71     11.11 o
  -8   5   2        0.73        1.08     11.18 o
  -7   5   2       25.62       34.45      7.99 o
  -6   5   2       13.75       23.94      5.62 o
  -5   5   2       63.08       54.10      4.70 o
  -4   5   2       99.74       97.76      4.82 o
  -3   5   2      607.61      559.51     12.68 o
  -2   5   2     1516.16     1585.87     34.77 o
  -1   5   2      492.06      500.93     13.90 o
   0   5   2     3650.08     3767.72     80.13 o
   1   5   2      624.83      621.24     10.87 o
   2   5   2     1435.95     1494.09     31.25 o
   3   5   2      520.86      485.89     11.82 o
   4   5   2      128.00      125.87      4.51 o
   5   5   2       65.94       66.85      4.80 o
   6   5   2       15.07       17.43      6.25 o
   7   5   2       26.14       44.87      7.69 o
   8   5   2        0.50       -4.51     11.25 o
  -8   6   2        1.77       17.05     17.67 o
  -7   6   2       10.05       35.69      8.96 o
  -6   6   2       33.88       42.57      6.80 o
  -5   6   2      125.29      129.28      5.90 o
  -4   6   2      202.01      197.98      6.81 o
  -3   6   2      324.45      328.63      9.23 o
  -2   6   2     3438.44     3196.68     72.64 o
  -1   6   2      143.07      146.50      4.61 o
   0   6   2     4524.74     4580.95    103.60 o
   1   6   2       86.52       90.68      2.57 o
   2   6   2     2922.15     2733.86     72.27 o
   3   6   2      304.11      321.02      8.08 o
   4   6   2      261.19      241.65      6.64 o
   5   6   2      139.60      148.02      5.90 o
   6   6   2       39.19       39.92      6.29 o
   7   6   2        7.90       11.25      8.92 o
   8   6   2        1.45        2.56     17.59 o
  -7   7   2       22.86       22.55     12.30 o
  -6   7   2        6.96       -7.39      7.51 o
  -5   7   2      187.76      184.41      7.58 o
  -4   7   2      602.22      588.21     14.96 o
  -3   7   2      382.00      366.70     10.51 o
  -2   7   2     1142.44     1142.07     24.29 o
  -1   7   2      357.17      390.30     10.18 o
   0   7   2     1415.56     1458.30     35.98 o
   1   7   2      381.49      394.62      8.46 o
   2   7   2     1149.54     1124.19     26.15 o
   3   7   2      412.27      387.36      9.87 o
   4   7   2      632.95      613.50     14.14 o
   5   7   2      179.69      174.12      7.10 o
   6   7   2        7.92        7.55      7.82 o
   7   7   2       24.60       26.84     10.48 o
  -7   8   2        0.97      -10.44     12.22 o
  -6   8   2        8.22       -6.85     10.57 o
  -5   8   2      268.16      256.34     11.80 o
  -4   8   2      261.02      268.60      9.02 o
  -3   8   2       63.44       66.28      4.40 o
  -2   8   2     1501.56     1469.22     37.69 o
  -1   8   2      679.64      680.87     18.59 o
   0   8   2     3294.88     3262.24     80.14 o
   1   8   2      669.45      663.87     15.65 o
   2   8   2     1722.87     1654.88     39.50 o
   3   8   2      128.94      133.08      5.04 o
   4   8   2      195.99      208.17      8.09 o
   5   8   2      310.81      308.90     11.36 o
   6   8   2       12.80       15.21      7.94 o
   7   8   2        3.32       -4.28     10.83 o
  -7   9   2       32.42       42.71     13.70 o
  -6   9   2        6.55        3.31     11.47 o
  -5   9   2      119.93      114.48     10.82 o
  -4   9   2       20.00       25.42      7.25 o
  -3   9   2      433.55      419.47     17.32 o
  -2   9   2      350.90      328.69      9.66 o
  -1   9   2      196.74      187.89      5.43 o
   0   9   2      712.43      713.24     15.63 o
   1   9   2      167.86      156.78      5.06 o
   2   9   2      254.74      262.61      8.65 o
   3   9   2      478.06      455.13     14.05 o
   4   9   2       13.69       -2.41      6.18 o
   5   9   2      130.48      134.32      9.71 o
   6   9   2        3.81       -0.25      9.99 o
   7   9   2       22.88       13.29     14.04 o
  -7  10   2        5.95       14.40     14.42 o
  -6  10   2        4.29        8.36     14.51 o
  -5  10   2       81.31       89.50     11.26 o
  -4  10   2      110.23       97.91      9.37 o
  -3  10   2      158.50      165.69     12.82 o
  -2  10   2      858.09      850.48     26.49 o
  -1  10   2      531.51      530.86     15.90 o
   0  10   2     2031.43     2082.96     51.41 o
   1  10   2      613.06      604.19     16.38 o
   2  10   2      790.48      770.34     24.22 o
   3  10   2      173.27      170.56      9.88 o
   4  10   2      126.02      120.84      8.72 o
   5  10   2       63.67       69.27      9.19 o
   6  10   2        5.67       -8.94     14.41 o
   7  10   2        7.78       -8.41     16.96 o
  -6  11   2       16.36       12.93     12.75 o
  -5  11   2       70.71       67.14     11.96 o
  -4  11   2       37.15       26.75      8.95 o
  -3  11   2      151.75      169.59     17.72 o
  -2  11   2      153.96      155.85      7.63 o
  -1  11   2       68.50       72.41      5.56 o
   0  11   2     1590.69     1656.15     45.01 o
   1  11   2      115.00      128.80      9.23 o
   2  11   2      201.73      195.39      8.58 o
   3  11   2      127.30      120.82      9.32 o
   4  11   2       29.73       23.57      9.20 o
   5  11   2       78.60       91.57     18.90 o
   6  11   2       13.75       21.90     12.76 o
  -6  12   2        8.30        8.18     13.23 o
  -5  12   2       46.23       68.22     11.74 o
  -4  12   2       24.42       23.05      9.67 o
  -3  12   2      176.94      182.95     12.56 o
  -2  12   2      244.79      263.07     11.02 o
  -1  12   2      416.77      406.31     14.39 o
   0  12   2      736.97      745.29     23.61 o
   1  12   2      271.17      279.80     11.42 o
   2  12   2      200.30      218.61      9.53 o
   3  12   2      190.22      200.39     11.57 o
   4  12   2       20.16       24.13     10.14 o
   5  12   2       48.69       42.78     11.96 o
   6  12   2        9.28       19.59     13.36 o
  -5  13   2       35.62       56.20     12.11 o
  -4  13   2       19.64       27.43     10.20 o
  -3  13   2       71.85       81.37      9.88 o
  -2  13   2       72.52       62.01      7.18 o
  -1  13   2      140.25      162.17      8.24 o
   0  13   2      349.47      370.14     13.89 o
   1  13   2      183.98      188.55      8.84 o
   2  13   2       57.19       64.95      7.51 o
   3  13   2       64.23       57.85      9.84 o
   4  13   2       21.69       34.20     12.30 o
   5  13   2       37.13       53.55     12.64 o
  -5  14   2        8.36       -4.93     16.14 o
  -4  14   2       29.86       37.41     12.92 o
  -3  14   2      119.72      140.12     11.50 o
  -2  14   2      146.60      162.39      9.40 o
  -1  14   2      245.81      249.31     10.64 o
   0  14   2      249.87      269.37     11.16 o
   1  14   2      216.63      204.47      9.77 o
   2  14   2      186.79      172.00     11.46 o
   3  14   2      104.60      118.26     11.48 o
   4  14   2       26.64       42.64     11.94 o
   5  14   2       10.57       -5.23     13.49 o
  -4  15   2       19.89        6.94     12.00 o
  -3  15   2       34.05       17.79     10.38 o
  -2  15   2       67.35       68.85      8.75 o
  -1  15   2       67.12       58.10      8.05 o
   0  15   2      133.79      152.75     11.58 o
   1  15   2       62.49       61.52      9.18 o
   2  15   2       80.32       83.68     10.59 o
   3  15   2       33.08       32.79     10.93 o
   4  15   2       21.46       13.10     12.65 o
  -3  16   2       41.08       37.43     13.28 o
  -2  16   2       36.47       18.82      9.25 o
  -1  16   2       74.00       71.67      9.11 o
   0  16   2      111.10      114.69      9.56 o
   1  16   2       83.17       95.25      9.39 o
   2  16   2       37.58       46.54     11.17 o
   3  16   2       40.64       25.06     12.01 o
  -2  17   2       22.74       29.39     11.83 o
  -1  17   2       40.07       25.26     11.48 o
   0  17   2       30.05       26.97     11.37 o
   1  17   2       40.81       54.82     11.84 o
   2  17   2       26.96       31.86     11.94 o
   1   0   3    10607.99    11183.54    299.78 o
   2   0   3        4.09       -0.15      1.61 o
   3   0   3     1087.08      959.59     20.92 o
   4   0   3       11.93        7.50      3.41 o
   5   0   3      327.99      341.72      9.28 o
   6   0   3      108.92      108.48      5.97 o
   7   0   3        3.18        2.37      6.31 o
   8   0   3        2.88        1.08      8.23 o
  -8   1   3        6.65       22.01      8.34 o
  -7   1   3        1.43       -5.47      6.34 o
  -6   1   3      153.05      153.22      6.60 o
  -5   1   3      134.92      134.95      5.51 o
  -4   1   3      391.36      361.88     10.03 o
  -3   1   3     1868.73     1811.36     47.29 o
  -2   1   3     1379.18     1361.16     26.27 o
  -1   1   3     9708.75    10055.11    191.14 o
   0   1   3     1202.71     1277.50     25.61 o
   1   1   3     8462.63     8766.26    230.55 o
   2   1   3     1085.27     1080.18     26.23 o
   3   1   3     2107.86     2027.93     44.11 o
   4   1   3      432.88      400.89      9.47 o
   5   1   3      151.78      150.40      5.49 o
   6   1   3      168.77      167.86      6.72 o
   7   1   3        1.19        3.37      6.24 o
   8   1   3        7.68        1.99      8.01 o
  -8   2   3        7.35        9.19      9.05 o
  -7   2   3        2.54        3.92      6.74 o
  -6   2   3       54.90       43.77      5.40 o
  -5   2   3      436.93      435.17     11.18 o
  -4   2   3       84.19       84.86      4.38 o
  -3   2   3     2870.47     2819.27     61.48 o
  -2   2   3     1663.66     1720.60     40.28 o
  -1   2   3    20538.68    21138.59    447.83 o
   0   2   3     1063.34     1122.68     33.79 o
   1   2   3    20885.15    21279.35    562.90 o
   2   2   3     1775.24     1805.25     37.90 o
   3   2   3     2604.84     2569.27     61.44 o
   4   2   3      126.85      119.86      4.27 o
   5   2   3      456.67      446.92     11.18 o
   6   2   3       36.05       36.28      5.40 o
   7   2   3        1.33       -3.51      6.41 o
   8   2   3        5.83        9.70      8.24 o
  -8   3   3       12.87       20.81      9.00 o
  -7   3   3        1.02       -6.83      6.83 o
  -6   3   3       80.47       84.96      5.82 o
  -5   3   3      135.93      135.68      5.36 o
  -4   3   3      542.58      542.16     13.18 o
  -3   3   3     2257.95     2143.22     49.22 o
  -2   3   3      434.90      436.02      9.91 o
  -1   3   3     2873.24     2874.43     61.05 o
   0   3   3     1415.16     1520.54     52.69 o
   1   3   3     2741.38     2810.24     67.99 o
   2   3   3      394.56      398.19     10.03 o
   3   3   3     2309.47     2164.36     46.32 o
   4   3   3      518.25      516.26     12.33 o
   5   3   3      106.79      103.84      5.18 o
   6   3   3       79.93       73.79      5.70 o
   7   3   3        2.02        2.18      6.87 o
   8   3   3       14.48       32.81     10.09 o
  -8   4   3        0.67       -3.19     10.04 o
  -7   4   3       29.47       42.89      7.17 o
  -6   4   3       90.38      102.64      6.07 o
  -5   4   3       35.48       35.27      4.51 o
  -4   4   3      296.19      287.69      9.00 o
  -3   4   3     2111.19     2069.25     50.16 o
  -2   4   3     3069.58     3324.41     73.59 o
  -1   4   3     3784.95     3923.25     88.52 o
   0   4   3      431.06      417.51     14.96 o
   1   4   3     3724.47     3902.41     88.81 o
   2   4   3     3014.20     3212.89     69.85 o
   3   4   3     2356.17     2304.05     47.18 o
   4   4   3      380.47      368.93      8.67 o
   5   4   3       18.62       14.27      4.51 o
   6   4   3       96.15       97.77      6.08 o
   7   4   3       28.06       38.43      7.82 o
   8   4   3        1.13       -6.76      9.98 o
  -8   5   3        4.69      -10.40     11.58 o
  -7   5   3       11.52        5.79      7.77 o
  -6   5   3       78.82       76.92      6.40 o
  -5   5   3       38.22       30.32      4.95 o
  -4   5   3      555.83      517.80     12.98 o
  -3   5   3     1664.11     1639.52     38.70 o
  -2   5   3     3114.30     3403.62     78.78 o
  -1   5   3     1795.51     1820.81     46.25 o
   0   5   3      674.68      680.37     20.95 o
   1   5   3     1465.68     1474.17     30.52 o
   2   5   3     3345.76     3609.60     80.39 o
   3   5   3     1557.47     1515.31     33.88 o
   4   5   3      473.19      439.65     11.38 o
   5   5   3       67.40       59.75      4.79 o
   6   5   3       90.83       82.03      6.03 o
   7   5   3       11.05       35.60      8.13 o
   8   5   3        4.53       13.27     11.71 o
  -8   6   3        1.38       -3.53     20.59 o
  -7   6   3        9.78       -6.56      9.80 o
  -6   6   3       53.26       62.32      6.72 o
  -5   6   3      260.95      266.30      8.08 o
  -4   6   3      235.06      223.47      7.32 o
  -3   6   3     1136.21     1062.47     27.49 o
  -2   6   3      635.55      638.02     14.77 o
  -1   6   3     3479.20     3576.78     83.43 o
   0   6   3      161.21      183.20      4.77 o
   1   6   3     3138.57     3252.29     63.67 o
   2   6   3      629.56      634.61     14.07 o
   3   6   3     1193.54     1142.18     25.75 o
   4   6   3      219.38      202.57      6.68 o
   5   6   3      202.13      219.37      8.00 o
   6   6   3       55.91       61.65      6.97 o
   7   6   3       11.88       17.67      9.02 o
   8   6   3        1.08       -9.21     13.67 o
  -7   7   3        1.23      -11.74     11.74 o
  -6   7   3       28.93       41.72      8.80 o
  -5   7   3      126.63      122.81      6.79 o
  -4   7   3      839.35      783.48     19.91 o
  -3   7   3      281.18      278.84      8.76 o
  -2   7   3      335.99      333.84     12.84 o
  -1   7   3     1680.48     1770.40     43.42 o
   0   7   3      119.55      111.00      3.75 o
   1   7   3     1694.78     1787.57     34.31 o
   2   7   3      193.15      205.72      7.86 o
   3   7   3      186.37      188.90      6.23 o
   4   7   3      786.67      751.44     18.67 o
   5   7   3      150.66      137.71      7.16 o
   6   7   3       40.92       53.97      8.19 o
   7   7   3        0.62        9.20      9.44 o
  -7   8   3        7.99       -8.01     19.40 o
  -6   8   3       21.15       -8.19     11.01 o
  -5   8   3      125.04      130.32      8.64 o
  -4   8   3      501.51      513.14     16.20 o
  -3   8   3      644.95      627.66     19.17 o
  -2   8   3      344.74      345.74     10.54 o
  -1   8   3     2421.39     2426.37     59.51 o
   0   8   3       93.57       94.77      3.25 o
   1   8   3     2458.22     2442.53     49.08 o
   2   8   3      461.63      472.66     10.24 o
   3   8   3      763.04      732.39     18.01 o
   4   8   3      548.13      561.69     15.27 o
   5   8   3      106.78      125.45      7.93 o
   6   8   3       27.06       30.90      8.18 o
   7   8   3       10.71        9.49     11.57 o
  -7   9   3        2.22        6.30     18.86 o
  -6   9   3       45.92       43.80     11.60 o
  -5   9   3      134.18      143.51     11.53 o
  -4   9   3      129.92      148.39      9.86 o
  -3   9   3       15.31       16.41      5.63 o
  -2   9   3      410.47      367.77     12.06 o
  -1   9   3     1126.07     1124.81     29.83 o
   0   9   3      151.54      147.87      5.03 o
   1   9   3     1145.32     1127.06     26.13 o
   2   9   3      462.39      432.93     11.48 o
   3   9   3       10.24       17.65      4.48 o
   4   9   3       69.58       84.56      6.95 o
   5   9   3      119.45      153.94      8.76 o
   6   9   3       42.19       36.96     10.55 o
   7   9   3        3.05       -2.42     14.69 o
  -7  10   3        7.76       21.00     14.03 o
  -6  10   3       33.52       43.86     12.47 o
  -5  10   3       60.33       61.40     10.68 o
  -4  10   3       94.79       93.39     14.64 o
  -3  10   3      274.13      276.72     11.34 o
  -2  10   3      247.32      243.19      9.77 o
  -1  10   3      711.82      713.36     20.18 o
   0  10   3       94.39      101.04      4.28 o
   1  10   3      771.82      743.31     20.55 o
   2  10   3      320.55      316.09     11.61 o
   3  10   3      260.26      256.43     10.63 o
   4  10   3       82.30       64.96      7.89 o
   5  10   3       75.66       65.87      9.26 o
   6  10   3       26.38       24.71     10.73 o
   7  10   3        6.25       20.46     14.29 o
  -6  11   3       13.50       11.46     15.39 o
  -5  11   3        6.23       -6.08     10.46 o
  -4  11   3       72.88       63.42      9.25 o
  -3  11   3       50.91       53.79      7.87 o
  -2  11   3      431.57      436.10     15.18 o
  -1  11   3      705.40      692.68     21.91 o
   0  11   3      612.45      589.53     17.09 o
   1  11   3      577.54      557.30     18.12 o
   2  11   3      445.01      440.45     18.10 o
   3  11   3       77.04       73.03     12.04 o
   4  11   3       95.61       77.08     10.09 o
   5  11   3       10.32       10.67     10.91 o
   6  11   3       13.20       20.49     12.64 o
  -6  12   3       13.79       41.30     13.36 o
  -5  12   3       19.33       20.94     11.43 o
  -4  12   3       83.24       56.60     11.78 o
  -3  12   3      257.91      262.29     14.72 o
  -2  12   3      177.59      168.71      8.40 o
  -1  12   3      530.80      499.81     16.88 o
   0  12   3      785.10      766.56     24.18 o
   1  12   3      503.51      487.54     17.30 o
   2  12   3      174.18      162.04      9.88 o
   3  12   3      241.06      233.07     12.48 o
   4  12   3       76.32       61.68     10.15 o
   5  12   3       20.69       24.18     11.98 o
   6  12   3       17.45        7.79     13.89 o
  -5  13   3        6.75       -5.94     11.82 o
  -4  13   3       90.46       87.44     10.73 o
  -3  13   3       65.32       64.01      8.22 o
  -2  13   3       81.56       78.70      9.94 o
  -1  13   3      202.19      195.46      8.97 o
   0  13   3      184.65      203.91      9.06 o
   1  13   3      265.99      255.62     10.77 o
   2  13   3       87.35       91.82      9.14 o
   3  13   3       54.60       61.97      9.77 o
   4  13   3       95.79       94.65     11.78 o
   5  13   3        5.42        1.10     12.49 o
  -5  14   3        0.49        2.95     14.86 o
  -4  14   3       37.43       51.05     11.51 o
  -3  14   3       88.52      112.63     11.38 o
  -2  14   3       47.01       41.62      7.71 o
  -1  14   3       78.30       90.71      7.65 o
   0  14   3       57.65       67.51      7.40 o
   1  14   3       67.44       74.17      7.72 o
   2  14   3       47.64       45.73      9.63 o
   3  14   3       99.24       94.71     11.06 o
   4  14   3       30.44       41.21     11.81 o
   5  14   3        2.95       -0.49     13.07 o
  -4  15   3       26.55       19.63     17.20 o
  -3  15   3        3.34        7.98     10.49 o
  -2  15   3      104.79      108.88      9.24 o
  -1  15   3       48.43       64.04      8.95 o
   0  15   3       30.38       41.31      7.76 o
   1  15   3       53.49       66.36     10.49 o
   2  15   3      119.98      106.35     11.22 o
   3  15   3        1.28       -8.34     10.82 o
   4  15   3       27.78       38.65     12.47 o
  -3  16   3        9.89       17.46     11.46 o
  -2  16   3       31.17       30.23      9.18 o
  -1  16   3      105.90      119.20     11.73 o
   0  16   3       17.18        0.26     10.31 o
   1  16   3      101.51      111.07     16.85 o
   2  16   3       39.67       27.92     13.13 o
   3  16   3        3.86       11.85     11.77 o
  -2  17   3       47.36       45.81     12.15 o
  -1  17   3       12.09        7.16     11.38 o
   0  17   3       39.31       12.33     11.37 o
   1  17   3       16.69        0.19     11.18 o
   2  17   3       32.85       29.63     13.40 o
   0   0   4       33.23       25.61      3.04 o
   1   0   4        6.25        3.19      1.21 o
   2   0   4     2124.10     2093.43     47.76 o
   3   0   4      558.66      510.63     11.55 o
   4   0   4      307.27      271.03      7.71 o
   5   0   4      531.94      505.58     12.42 o
   6   0   4       11.25        9.66      5.30 o
   7   0   4       33.12       28.94      6.97 o
   8   0   4        0.09        4.09      8.04 o
  -8   1   4        1.06       -1.26      8.26 o
  -7   1   4        4.45       -2.58      6.68 o
  -6   1   4       12.99       17.68      5.55 o
  -5   1   4      250.29      251.02      7.36 o
  -4   1   4      796.82      756.80     18.88 o
  -3   1   4       95.46      104.16      3.30 o
  -2   1   4     4943.76     4877.34    107.03 o
  -1   1   4     2102.44     2219.87     49.18 o
   0   1   4    10813.35    11574.94    260.34 o
   1   1   4     2000.11     2105.00     53.06 o
   2   1   4     4556.36     4539.57    107.03 o
   3   1   4       70.83       74.97      4.18 o
   4   1   4      874.01      831.15     18.92 o
   5   1   4      234.03      240.05      7.32 o
   6   1   4       18.59       20.75      5.31 o
   7   1   4        6.92       -2.32      6.95 o
   8   1   4        0.69        7.83      8.32 o
  -8   2   4       11.38       20.48      8.27 o
  -7   2   4       33.16       30.57      6.95 o
  -6   2   4      101.09      105.45      6.21 o
  -5   2   4      479.51      455.86     12.15 o
  -4   2   4      361.62      341.87      9.31 o
  -3   2   4     4035.75     3977.13     86.57 o
  -2   2   4      944.96      847.12     20.68 o
  -1   2   4     3030.94     3237.43     80.97 o
   0   2   4     5016.50     5196.07    126.90 o
   1   2   4     3266.78     3445.80     89.97 o
   2   2   4     1072.87      948.22     20.72 o
   3   2   4     3774.19     3627.38     86.56 o
   4   2   4      355.37      345.63      9.29 o
   5   2   4      474.53      455.52     11.53 o
   6   2   4       93.16       94.93      6.06 o
   7   2   4       45.03       47.37      8.29 o
   8   2   4       12.08       24.39      9.13 o
  -8   3   4       14.02       23.47      9.12 o
  -7   3   4       25.17       33.59      7.96 o
  -6   3   4      196.73      198.64      7.61 o
  -5   3   4       78.46       70.83      5.54 o
  -4   3   4      639.95      622.03     16.12 o
  -3   3   4      111.24      124.19      4.56 o
  -2   3   4     3185.34     3136.78     72.20 o
  -1   3   4     2066.64     2033.57     42.11 o
   0   3   4    12664.80    13417.19    462.33 o
   1   3   4     1874.92     1869.39     43.42 o
   2   3   4     3797.92     3719.98     77.62 o
   3   3   4      109.42      128.12      4.57 o
   4   3   4      630.54      614.30     14.16 o
   5   3   4      104.60       98.43      5.02 o
   6   3   4      177.43      182.00      7.58 o
   7   3   4       24.74       36.12      7.62 o
   8   3   4       15.24       24.17     10.03 o
  -8   4   4        2.27        9.73     10.05 o
  -7   4   4       47.55       48.96      8.05 o
  -6   4   4        6.18       11.26      5.80 o
  -5   4   4      174.86      175.75      7.63 o
  -4   4   4       94.07       94.08      4.86 o
  -3   4   4      851.73      776.44     18.41 o
  -2   4   4      110.53      102.17      3.07 o
  -1   4   4      157.37      137.39      5.27 o
   0   4   4     4964.18     5033.65    173.64 o
   1   4   4       93.40       83.13      2.88 o
   2   4   4      107.98      103.62      3.36 o
   3   4   4      746.75      681.36     17.20 o
   4   4   4       89.94       93.12      4.55 o
   5   4   4       97.66      101.35      6.19 o
   6   4   4        4.98        3.28      6.04 o
   7   4   4       52.19       59.97      8.18 o
   8   4   4        2.73        5.38     10.23 o
  -8   5   4        1.88        1.85     11.43 o
  -7   5   4       15.86       13.27      7.78 o
  -6   5   4       21.28       24.76      6.67 o
  -5   5   4       21.10       17.99      5.96 o
  -4   5   4      120.15      124.04      5.79 o
  -3   5   4       15.09       17.68      4.80 o
  -2   5   4     5685.78     5611.58    130.42 o
  -1   5   4      522.01      546.47     14.40 o
   0   5   4     6720.57     6939.90    239.29 o
   1   5   4      626.36      663.52     15.71 o
   2   5   4     6255.03     6147.33    135.18 o
   3   5   4       40.55       39.45      3.78 o
   4   5   4       86.38      100.26      4.92 o
   5   5   4        9.29        8.84      4.89 o
   6   5   4       16.82        6.66      7.60 o
   7   5   4       18.06       13.37      7.95 o
   8   5   4        2.44        2.58     11.56 o
  -8   6   4        0.66        9.28     13.44 o
  -7   6   4       19.07       13.68     10.51 o
  -6   6   4       12.21       17.66      6.63 o
  -5   6   4      123.67      134.04      6.69 o
  -4   6   4      193.84      192.54      7.10 o
  -3   6   4      471.17      439.29     11.01 o
  -2   6   4      812.16      825.92     16.61 o
  -1   6   4      215.79      192.61      7.59 o
   0   6   4     1203.93     1184.85     36.13 o
   1   6   4      163.28      139.62      3.74 o
   2   6   4      680.20      706.24     16.70 o
   3   6   4      399.01      370.37     10.46 o
   4   6   4      227.96      227.82      6.95 o
   5   6   4      129.21      138.76      7.00 o
   6   6   4        9.02        8.51      6.84 o
   7   6   4       18.49       20.40      9.27 o
   8   6   4        0.81        0.52     11.98 o
  -7   7   4       10.50       -3.41     12.52 o
  -6   7   4       14.81       20.58      8.39 o
  -5   7   4       60.98       58.03      5.82 o
  -4   7   4     1087.57     1047.29     28.67 o
  -3   7   4      294.15      311.55      9.17 o
  -2   7   4     2913.68     2858.86     70.80 o
  -1   7   4      496.36      497.79     12.70 o
   0   7   4     2148.32     2101.99     47.92 o
   1   7   4      482.52      487.88     10.98 o
   2   7   4     3050.04     3004.34     67.70 o
   3   7   4      296.50      312.87      9.54 o
   4   7   4     1075.11     1027.28     26.52 o
   5   7   4       38.27       45.19      6.34 o
   6   7   4       13.88       20.94      7.31 o
   7   7   4       13.39       17.19      9.47 o
  -7   8   4       10.29       26.48     12.70 o
  -6   8   4        7.38        4.90     10.92 o
  -5   8   4      342.64      306.36     12.92 o
  -4   8   4       54.79       65.61     10.61 o
  -3   8   4      952.73      927.85     22.33 o
  -2   8   4      140.65      139.70      6.20 o
  -1   8   4      496.11      499.29     12.85 o
   0   8   4       48.07       36.65      2.49 o
   1   8   4      504.10      505.10     10.84 o
   2   8   4      173.54      176.31      5.23 o
   3   8   4      880.58      834.62     22.63 o
   4   8   4       47.96       61.61      5.59 o
   5   8   4      332.27      302.78     11.39 o
   6   8   4        7.40        5.79      8.56 o
   7   8   4       13.29        3.97     11.14 o
  -7   9   4        0.01       -1.83     13.06 o
  -6   9   4        6.84        1.39     18.24 o
  -5   9   4       65.18       63.75     10.67 o
  -4   9   4      107.51      110.05     10.58 o
  -3   9   4      234.22      240.15      8.93 o
  -2   9   4     1014.28      990.25     27.74 o
  -1   9   4      412.19      401.33     10.42 o
   0   9   4     2388.48     2303.06     52.57 o
   1   9   4      339.27      332.58      8.46 o
   2   9   4     1086.40     1068.73     26.49 o
   3   9   4      254.63      252.74      8.55 o
   4   9   4      107.29      122.29      7.40 o
   5   9   4       58.21       54.67      7.87 o
   6   9   4        2.50        1.97      9.67 o
   7   9   4        0.29        4.44     13.34 o
  -7  10   4       12.65       16.37     16.95 o
  -6  10   4       15.68       31.30     12.01 o
  -5  10   4       38.24       54.20     10.59 o
  -4  10   4        0.37       -8.70      8.70 o
  -3  10   4      251.27      237.07      9.55 o
  -2  10   4       22.61       33.53      5.22 o
  -1  10   4      278.08      263.19     10.33 o
   0  10   4       62.07       71.53      3.76 o
   1  10   4      357.69      358.18     10.68 o
   2  10   4       34.23       27.46      4.78 o
   3  10   4      208.98      204.05      8.30 o
   4  10   4        2.71        9.20      7.67 o
   5  10   4       27.68       40.32     11.18 o
   6  10   4       13.86       33.40     10.90 o
   7  10   4       14.34        3.35     13.68 o
  -6  11   4       17.33       20.56     12.73 o
  -5  11   4       18.38       17.24     10.62 o
  -4  11   4      101.88      113.84     10.38 o
  -3  11   4       32.10       36.09      6.73 o
  -2  11   4     1092.00     1055.40     32.59 o
  -1  11   4      180.30      176.86      7.60 o
   0  11   4      919.34      953.05     26.55 o
   1  11   4      179.02      173.97      7.78 o
   2  11   4     1072.74     1052.26     37.84 o
   3  11   4       15.68       16.77      6.99 o
   4  11   4      105.13      108.48      8.89 o
   5  11   4       24.47       38.41      9.50 o
   6  11   4       16.33       12.68     11.29 o
  -6  12   4        7.88      -10.23     13.16 o
  -5  12   4       54.11       41.17     11.51 o
  -4  12   4        6.26        2.32      9.30 o
  -3  12   4      158.19      152.21      8.69 o
  -2  12   4       38.79       30.76      6.36 o
  -1  12   4      151.85      140.50      7.33 o
   0  12   4      146.49      169.86      7.80 o
   1  12   4      156.26      160.35      7.90 o
   2  12   4       23.67       35.15      7.96 o
   3  12   4      178.41      193.14     11.66 o
   4  12   4        9.00        9.90     10.42 o
   5  12   4       44.37       46.12     12.23 o
   6  12   4        8.91       32.40     13.66 o
  -5  13   4       27.16       24.22     12.24 o
  -4  13   4       47.77       37.01     10.37 o
  -3  13   4      136.99      145.04      9.45 o
  -2  13   4      431.96      438.62     16.18 o
  -1  13   4      173.10      178.20      8.54 o
   0  13   4       34.07       40.63      6.44 o
   1  13   4      206.51      215.81     12.47 o
   2  13   4      423.01      431.29     18.88 o
   3  13   4      140.27      162.98     11.58 o
   4  13   4       52.32       52.78     11.53 o
   5  13   4       29.34       27.38     12.64 o
  -5  14   4       12.76      -12.23     12.23 o
  -4  14   4       13.39       13.22     10.93 o
  -3  14   4       10.05       15.35      8.51 o
  -2  14   4        7.97        6.55      7.24 o
  -1  14   4      156.79      149.60      8.57 o
   0  14   4        3.06       -6.82      6.82 o
   1  14   4      156.00      175.70      9.25 o
   2  14   4        5.00       36.18      9.74 o
   3  14   4       12.40       24.60     10.59 o
   4  14   4       12.35       15.09     11.92 o
   5  14   4       16.49        0.63     21.20 o
  -4  15   4       21.69       26.51     11.80 o
  -3  15   4       62.44       82.66      9.69 o
  -2  15   4      200.57      221.75     11.18 o
  -1  15   4       87.97       96.96      8.46 o
   0  15   4      249.56      235.16     10.90 o
   1  15   4       98.41      109.36      8.79 o
   2  15   4      169.77      171.44     12.20 o
   3  15   4       71.28       95.64     13.45 o
   4  15   4       23.66       18.33     12.42 o
  -3  16   4       19.96       28.73     14.47 o
  -2  16   4        9.44       18.66     10.95 o
  -1  16   4       57.02       59.13     22.01 o
   0  16   4        3.03        0.87     10.24 o
   1  16   4       58.62       63.35     10.92 o
   2  16   4        9.77        7.92     14.54 o
   3  16   4       20.30       27.52     21.56 o
  -2  17   4       26.02       33.52     12.98 o
  -1  17   4       94.74      102.80     12.15 o
   0  17   4      116.91      126.41     12.35 o
   1  17   4       76.20      101.13     14.63 o
   2  17   4       17.75       21.12     12.04 o
   1   0   5     3698.18     3953.41     96.50 o
   2   0   5      167.85      161.49      7.39 o
   3   0   5      855.63      730.63     18.45 o
   4   0   5        7.48        5.13      3.85 o
   5   0   5      365.69      370.69     11.34 o
   6   0   5        1.13        1.64      5.58 o
   7   0   5        4.45        0.13      6.72 o
   8   0   5        2.22        7.29      8.32 o
  -8   1   5        2.96        8.16      8.27 o
  -7   1   5        7.08        7.49      7.59 o
  -6   1   5      142.45      128.74      6.90 o
  -5   1   5        3.88       -1.12      6.17 o
  -4   1   5      371.13      361.18     10.23 o
  -3   1   5       52.74       46.68      2.93 o
  -2   1   5      588.40      647.52     14.71 o
  -1   1   5     2488.22     2723.05     61.79 o
   0   1   5     4171.99     4510.27    101.98 o
   1   1   5     2515.42     2723.55     66.86 o
   2   1   5      564.51      615.13     13.80 o
   3   1   5       53.33       54.77      5.57 o
   4   1   5      351.12      347.10     10.18 o
   5   1   5        4.09       -4.04      4.53 o
   6   1   5      180.63      176.56      7.13 o
   7   1   5        6.83        5.87      8.16 o
   8   1   5        4.86        9.95      8.14 o
  -8   2   5       11.45       13.96      9.07 o
  -7   2   5        6.93       15.89      6.86 o
  -6   2   5       41.31       35.67      6.38 o
  -5   2   5      174.39      178.01      7.31 o
  -4   2   5       40.03       47.03      4.16 o
  -3   2   5     3103.41     3090.20     69.42 o
  -2   2   5      432.93      451.81     10.38 o
  -1   2   5    10891.73    11211.18    273.10 o
   0   2   5    11650.47    12632.73    307.93 o
   1   2   5    10853.67    11189.63    299.81 o
   2   2   5      461.70      488.46     10.49 o
   3   2   5     3031.31     2990.31     74.49 o
   4   2   5       34.57       39.99      5.31 o
   5   2   5      205.60      215.31      6.96 o
   6   2   5       44.02       39.32      5.87 o
   7   2   5        4.06        8.53      7.06 o
   8   2   5       10.90       12.83      9.21 o
  -8   3   5       10.85       16.89      9.12 o
  -7   3   5        3.47       15.65      7.34 o
  -6   3   5       66.23       71.46      6.11 o
  -5   3   5       59.83       75.58      5.86 o
  -4   3   5      669.49      675.59     17.65 o
  -3   3   5      464.63      496.48     11.73 o
  -2   3   5      577.33      556.40     11.42 o
  -1   3   5     1225.70     1252.66     31.12 o
   0   3   5      906.48      915.04     27.53 o
   1   3   5     1235.31     1268.84     28.76 o
   2   3   5      416.27      404.63     11.51 o
   3   3   5      447.24      462.54     12.66 o
   4   3   5      674.68      684.72     17.72 o
   5   3   5       61.50       70.62      5.24 o
   6   3   5       52.45       56.26      6.14 o
   7   3   5        3.91        1.16      7.39 o
   8   3   5       11.81       15.16     10.46 o
  -8   4   5        7.88       -4.15      9.08 o
  -7   4   5        2.26       -5.36      7.56 o
  -6   4   5       17.05       10.38      5.91 o
  -5   4   5      191.78      201.00      7.35 o
  -4   4   5       48.45       46.04      4.69 o
  -3   4   5      621.42      562.06     14.16 o
  -2   4   5      406.39      413.63      8.64 o
  -1   4   5     8707.82     8997.12    205.64 o
   0   4   5       89.32       91.60      4.52 o
   1   4   5     9164.43     9515.02    228.66 o
   2   4   5      386.87      394.99      9.99 o
   3   4   5      575.72      525.14     14.17 o
   4   4   5       36.68       29.50      4.13 o
   5   4   5      170.79      171.94      6.77 o
   6   4   5       16.82       27.38      6.00 o
   7   4   5        3.67        2.39      7.97 o
   8   4   5        8.10       22.62     10.27 o
  -8   5   5        7.44       15.84     11.79 o
  -7   5   5        1.25       -0.94      7.82 o
  -6   5   5       47.07       46.11      6.66 o
  -5   5   5       93.03       89.52      6.34 o
  -4   5   5     1432.05     1372.24     34.83 o
  -3   5   5      145.75      153.47      5.30 o
  -2   5   5      309.12      287.10      7.41 o
  -1   5   5      658.50      803.48     19.95 o
   0   5   5      320.03      349.83     13.13 o
   1   5   5      645.40      799.04     19.76 o
   2   5   5      319.76      298.34      7.02 o
   3   5   5      146.29      155.11      5.30 o
   4   5   5     1521.22     1419.98     32.53 o
   5   5   5       87.48       89.89      5.54 o
   6   5   5       46.78       41.99      6.78 o
   7   5   5        0.71        0.17      8.25 o
   8   5   5        7.45        9.98     11.69 o
  -8   6   5        0.09       -1.88     17.27 o
  -7   6   5        6.67        5.31     10.17 o
  -6   6   5       51.81       59.26      7.09 o
  -5   6   5      113.60      136.47      7.57 o
  -4   6   5      217.37      200.24      9.45 o
  -3   6   5     1321.94     1270.74     28.17 o
  -2   6   5      192.80      182.37      5.95 o
  -1   6   5     4374.99     4442.54    112.41 o
   0   6   5      716.80      710.92     25.35 o
   1   6   5     4942.56     5166.94    121.29 o
   2   6   5      218.52      214.02      6.09 o
   3   6   5     1257.54     1187.22     28.55 o
   4   6   5      200.83      187.50      6.50 o
   5   6   5      118.40      135.57      6.99 o
   6   6   5       51.21       57.75      7.45 o
   7   6   5        6.09       18.29      8.38 o
   8   6   5        0.25      -13.75     13.75 o
  -7   7   5        0.07        9.58     12.34 o
  -6   7   5      108.76      115.41      9.50 o
  -5   7   5       46.46       53.58     11.51 o
  -4   7   5       93.82       96.97      6.00 o
  -3   7   5      112.04      111.20      4.95 o
  -2   7   5      568.98      534.74     14.11 o
  -1   7   5      402.80      434.21     11.28 o
   0   7   5       95.98      121.61      5.53 o
   1   7   5      402.20      444.34     10.12 o
   2   7   5      611.99      572.26     13.61 o
   3   7   5      114.21      114.66      4.59 o
   4   7   5       70.18       73.06      5.70 o
   5   7   5       50.56       52.60      6.43 o
   6   7   5      111.00      129.37     10.76 o
   7   7   5        0.03        4.11     10.34 o
  -7   8   5        1.21        8.55     12.60 o
  -6   8   5       32.58       20.59     10.66 o
  -5   8   5       63.21       67.20      9.62 o
  -4   8   5       27.76       36.89      6.64 o
  -3   8   5     1477.94     1417.49     38.15 o
  -2   8   5      336.64      327.25      9.43 o
  -1   8   5     1929.80     1879.98     45.30 o
   0   8   5      365.50      339.87      9.16 o
   1   8   5     1839.42     1781.69     41.41 o
   2   8   5      358.00      359.40      9.37 o
   3   8   5     1455.41     1394.73     35.35 o
   4   8   5       45.21       50.08      5.56 o
   5   8   5       74.00       78.82      6.84 o
   6   8   5       34.53       49.93      8.93 o
   7   8   5        1.65        1.61     11.24 o
  -7   9   5        4.78        6.02     13.70 o
  -6   9   5       47.53       30.94     11.68 o
  -5   9   5       75.87       74.24     10.37 o
  -4   9   5       56.08       50.04      8.25 o
  -3   9   5       55.39       48.94      5.36 o
  -2   9   5      417.17      387.58     11.95 o
  -1   9   5      115.72      124.86      4.53 o
   0   9   5      134.67      149.38      5.56 o
   1   9   5      110.43      122.98      4.69 o
   2   9   5      414.63      391.27     11.26 o
   3   9   5       70.11       81.06      8.50 o
   4   9   5       71.41       78.84      6.88 o
   5   9   5       70.44       70.37      8.05 o
   6   9   5       48.20       47.76     10.27 o
   7   9   5        4.90        2.63     14.02 o
  -7  10   5        2.41        7.74     17.66 o
  -6  10   5        1.48        6.34     11.91 o
  -5  10   5       78.29       84.44     19.61 o
  -4  10   5       96.23       90.19      9.35 o
  -3  10   5      400.13      415.64     17.21 o
  -2  10   5       71.85       80.18      6.13 o
  -1  10   5     1036.50     1024.73     25.83 o
   0  10   5      715.85      710.11     16.90 o
   1  10   5     1087.67     1051.68     26.18 o
   2  10   5       38.63       39.14      5.01 o
   3  10   5      363.18      387.13     13.35 o
   4  10   5      107.13      113.75      8.78 o
   5  10   5       78.19       65.72      9.87 o
   6  10   5        1.27       15.23     10.68 o
   7  10   5        2.02       12.75     18.69 o
  -6  11   5       28.65       11.03     12.38 o
  -5  11   5        1.91        8.68     10.59 o
  -4  11   5      135.98      130.38     12.51 o
  -3  11   5       26.29       18.30      6.73 o
  -2  11   5      225.01      223.65      9.51 o
  -1  11   5       21.62       16.81      4.74 o
   0  11   5       19.04       29.09      4.68 o
   1  11   5       29.45       17.00      4.88 o
   2  11   5      201.17      202.02      8.98 o
   3  11   5       29.14       40.88      8.64 o
   4  11   5      144.58      140.60      9.69 o
   5  11   5        4.77       26.10      9.58 o
   6  11   5       35.19       23.06     11.46 o
  -6  12   5        0.63        5.90     13.58 o
  -5  12   5        6.84       23.40     11.72 o
  -4  12   5       79.11       87.61     10.33 o
  -3  12   5      327.38      315.09     12.76 o
  -2  12   5      268.03      268.76     11.07 o
  -1  12   5      982.58      968.44     30.05 o
   0  12   5      321.31      317.30     11.94 o
   1  12   5      997.49      983.08     30.58 o
   2  12   5      255.09      259.35     15.04 o
   3  12   5      327.88      322.56     15.68 o
   4  12   5       75.47       83.51     12.41 o
   5  12   5        4.39        2.90     10.51 o
   6  12   5        0.07       10.43     14.10 o
  -5  13   5        9.00       -6.49     11.92 o
  -4  13   5       68.16       55.65     10.52 o
  -3  13   5       16.45        6.19      8.23 o
  -2  13   5       33.98       34.57      9.57 o
  -1  13   5       51.95       45.28      6.33 o
   0  13   5      253.15      232.16     10.08 o
   1  13   5       60.39       66.31      6.61 o
   2  13   5       36.71       15.54      8.53 o
   3  13   5       17.16       20.83      9.79 o
   4  13   5       70.20       58.60     11.45 o
   5  13   5        5.38       -1.24     12.75 o
  -5  14   5        1.69       -6.72     12.52 o
  -4  14   5       25.79       17.76     10.79 o
  -3  14   5       81.52       88.79      9.08 o
  -2  14   5      162.22      165.43     10.60 o
  -1  14   5      306.69      311.41     12.57 o
   0  14   5       15.84       22.22      6.76 o
   1  14   5      306.29      311.20     16.33 o
   2  14   5      151.93      165.35     11.32 o
   3  14   5       79.12       84.87     13.36 o
   4  14   5       27.56       47.59     12.18 o
   5  14   5        1.50      -13.35     13.35 o
  -4  15   5       20.90       39.21     11.89 o
  -3  15   5       10.15       11.31      9.31 o
  -2  15   5       41.69       44.96      8.36 o
  -1  15   5       40.64       46.06      9.76 o
   0  15   5        1.53        3.19      9.16 o
   1  15   5       35.25       36.52      9.53 o
   2  15   5       51.48       45.21     10.25 o
   3  15   5       15.79       17.78     11.39 o
   4  15   5       17.38       36.77     14.32 o
  -3  16   5       59.37       79.45     12.47 o
  -2  16   5       58.45       70.75     11.14 o
  -1  16   5       79.76       91.79     11.01 o
   0  16   5       76.57       79.89     10.62 o
   1  16   5       67.90       71.42     10.88 o
   2  16   5       61.42       66.49     11.74 o
   3  16   5       61.39       40.15     12.45 o
  -2  17   5       13.10        5.38     15.04 o
  -1  17   5        1.57       -3.76     15.62 o
   0  17   5       28.99       26.04     15.68 o
   1  17   5        4.05       20.65     20.90 o
   2  17   5       17.20       -2.85     17.64 o
   0   0   6    18464.79    20018.43    689.62 o
   1   0   6      587.63      575.22     14.34 o
   2   0   6      134.23      145.28      4.12 o
   3   0   6      434.41      438.28     11.60 o
   4   0   6      113.48      114.89      5.11 o
   5   0   6      315.84      276.41      9.21 o
   6   0   6      126.50      106.64      6.57 o
   7   0   6       19.55       17.30      7.14 o
   8   0   6        0.17       -8.31      8.31 o
  -8   1   6       17.11       28.93      8.42 o
  -7   1   6       12.43        7.61      6.98 o
  -6   1   6       49.76       50.91      6.09 o
  -5   1   6       46.10       45.93      5.36 o
  -4   1   6      980.45      960.77     24.57 o
  -3   1   6        3.19        1.97      3.18 o
  -2   1   6     5502.36     5616.81    117.33 o
  -1   1   6     3578.66     3676.25     84.18 o
   0   1   6    34515.26    36394.90    821.74 o
   1   1   6     3705.69     3791.82     91.74 o
   2   1   6     4594.39     4807.83    110.26 o
   3   1   6       11.95       13.84      3.02 o
   4   1   6     1010.04      985.15     24.59 o
   5   1   6       33.12       29.77      5.13 o
   6   1   6       67.68       80.26      6.92 o
   7   1   6       10.78       14.90      7.20 o
   8   1   6       15.48        6.19      9.11 o
  -8   2   6        1.17       -9.08      9.08 o
  -7   2   6       41.44       53.18      7.25 o
  -6   2   6       38.05       32.95      5.86 o
  -5   2   6      539.48      532.53     15.51 o
  -4   2   6      134.73      130.14      5.36 o
  -3   2   6      410.68      383.07      8.86 o
  -2   2   6     1822.64     1822.16     39.04 o
  -1   2   6     1892.63     2001.86     46.75 o
   0   2   6     1085.13     1206.48     27.42 o
   1   2   6     2030.40     2164.35     55.79 o
   2   2   6     1822.83     1844.89     42.09 o
   3   2   6      323.09      297.03      9.47 o
   4   2   6      103.31      109.88      5.27 o
   5   2   6      616.50      601.57     15.70 o
   6   2   6       44.18       39.50      6.12 o
   7   2   6       36.83       40.98      7.13 o
   8   2   6        0.99        1.05     10.65 o
  -8   3   6       10.02       22.70      9.19 o
  -7   3   6       16.03        8.54      7.88 o
  -6   3   6       83.84      101.74      6.86 o
  -5   3   6      182.35      179.76      7.42 o
  -4   3   6      623.96      592.25     17.01 o
  -3   3   6       32.26       33.61      2.89 o
  -2   3   6     6723.15     6963.33    140.95 o
  -1   3   6     1415.94     1488.85     36.15 o
   0   3   6     3359.21     3461.56     84.53 o
   1   3   6     1335.18     1430.27     35.83 o
   2   3   6     5953.43     6296.72    151.80 o
   3   3   6       12.80       19.86      3.37 o
   4   3   6      764.54      705.95     17.01 o
   5   3   6      199.31      201.01      6.99 o
   6   3   6       90.73      101.08      6.69 o
   7   3   6       13.15       29.70      7.82 o
   8   3   6        9.40       19.98     10.11 o
  -8   4   6        2.86       -2.65     10.23 o
  -7   4   6       45.33       37.17      9.80 o
  -6   4   6        8.20       10.58      5.96 o
  -5   4   6      290.47      302.16      9.84 o
  -4   4   6      223.65      231.35      7.63 o
  -3   4   6      727.12      745.30     19.72 o
  -2   4   6     1404.59     1500.01     29.10 o
  -1   4   6     1128.55     1226.45     32.36 o
   0   4   6      972.10     1071.25     37.44 o
   1   4   6     1018.13     1119.12     28.12 o
   2   4   6     1206.34     1322.68     37.97 o
   3   4   6      968.36      963.50     21.34 o
   4   4   6      205.91      215.25      7.40 o
   5   4   6      271.23      273.60      8.90 o
   6   4   6        8.04       15.12      6.21 o
   7   4   6       29.48       37.60      8.34 o
   8   4   6        2.44        6.87     10.22 o
  -8   5   6        1.35       -1.49     11.69 o
  -7   5   6        3.49        5.11      9.03 o
  -6   5   6       46.96       56.38      6.98 o
  -5   5   6       95.53       97.25      6.59 o
  -4   5   6      867.30      855.76     20.31 o
  -3   5   6      270.04      243.68      7.93 o
  -2   5   6     3165.12     3187.87     64.63 o
  -1   5   6     1287.95     1410.46     31.31 o
   0   5   6     1787.19     1662.15     57.80 o
   1   5   6     1132.93     1253.16     31.77 o
   2   5   6     3213.76     3280.74     73.51 o
   3   5   6      320.16      289.37      8.16 o
   4   5   6      748.59      722.65     18.97 o
   5   5   6       88.11       94.29      5.86 o
   6   5   6       56.84       75.20      7.27 o
   7   5   6        5.07       16.33      8.32 o
   8   5   6        1.13       -9.69     14.61 o
  -7   6   6       16.08       19.70      9.87 o
  -6   6   6        9.39        7.93      7.61 o
  -5   6   6      249.46      241.17     10.07 o
  -4   6   6      656.58      652.36     18.06 o
  -3   6   6      225.35      221.59      7.03 o
  -2   6   6       90.13       90.17      4.66 o
  -1   6   6      332.39      335.32      8.84 o
   0   6   6     1477.84     1435.68     50.12 o
   1   6   6      341.26      341.41      8.95 o
   2   6   6       72.88       78.90      3.67 o
   3   6   6      287.72      276.51      8.10 o
   4   6   6      735.39      717.86     17.02 o
   5   6   6      327.11      316.47     10.20 o
   6   6   6        5.66        2.62      9.26 o
   7   6   6       16.73       22.03      8.70 o
  -7   7   6        4.86        9.85     12.14 o
  -6   7   6       24.81       32.53      8.09 o
  -5   7   6       68.77       78.25      7.92 o
  -4   7   6      350.97      344.03     11.04 o
  -3   7   6      119.48      134.11      4.60 o
  -2   7   6     1180.14     1127.87     26.99 o
  -1   7   6      790.43      796.74     20.56 o
   0   7   6     5908.14     5967.02    205.95 o
   1   7   6      922.17      951.75     22.84 o
   2   7   6     1072.49     1030.16     23.18 o
   3   7   6       75.74       95.54      5.34 o
   4   7   6      297.17      294.19     10.28 o
   5   7   6       56.93       70.27      6.59 o
   6   7   6       31.31       38.41      7.55 o
   7   7   6        4.72        2.36     12.52 o
  -7   8   6       26.25       13.09     12.97 o
  -6   8   6        8.57       24.09     11.03 o
  -5   8   6      136.55      124.43      8.85 o
  -4   8   6       54.29       66.31      6.94 o
  -3   8   6      313.66      310.91     10.71 o
  -2   8   6      154.72      157.81      6.38 o
  -1   8   6      179.32      173.99      6.03 o
   0   8   6      495.19      507.77     16.50 o
   1   8   6      153.83      138.39      4.52 o
   2   8   6      156.99      162.00      5.43 o
   3   8   6      334.48      322.62     10.02 o
   4   8   6       48.60       60.88      5.75 o
   5   8   6      122.51      128.29      7.52 o
   6   8   6       10.95       25.79      8.93 o
   7   8   6       22.99       19.57     11.64 o
  -7   9   6        6.71       -0.82     13.43 o
  -6   9   6        4.48        0.93     15.35 o
  -5   9   6       16.35       33.36      9.56 o
  -4   9   6      311.61      283.16     14.22 o
  -3   9   6      138.21      140.62      6.71 o
  -2   9   6      582.46      544.67     14.88 o
  -1   9   6      917.88      845.39     21.16 o
   0   9   6     3483.30     3433.98    118.97 o
   1   9   6      918.26      866.71     22.10 o
   2   9   6      488.05      448.89     13.27 o
   3   9   6      138.85      156.96      6.44 o
   4   9   6      346.49      354.31     11.43 o
   5   9   6       15.82       30.27      7.63 o
   6   9   6        7.95       -3.21     10.25 o
   7   9   6        5.33       -7.74     14.18 o
  -6  10   6        4.77       -6.69     11.77 o
  -5  10   6       58.90       55.42     16.43 o
  -4  10   6       76.76       62.00      9.24 o
  -3  10   6      157.55      137.68      8.43 o
  -2  10   6       66.27       79.14      5.82 o
  -1  10   6       72.68       84.92      4.15 o
   0  10   6      499.74      502.74     13.25 o
   1  10   6      101.59      108.34      6.60 o
   2  10   6       52.68       66.67      5.00 o
   3  10   6      163.44      151.13      7.49 o
   4  10   6       60.68       60.05      7.33 o
   5  10   6       85.03      107.53     10.41 o
   6  10   6        4.23       -0.81     10.35 o
  -6  11   6        4.31        0.80     18.86 o
  -5  11   6       82.15       88.75     11.62 o
  -4  11   6       76.52       76.57      9.61 o
  -3  11   6      164.23      171.18      8.89 o
  -2  11   6      588.34      558.78     18.37 o
  -1  11   6      207.93      194.61     10.39 o
   0  11   6      465.45      474.03     15.73 o
   1  11   6      159.16      151.03      9.44 o
   2  11   6      576.64      572.25     19.37 o
   3  11   6      170.14      179.51      9.45 o
   4  11   6       70.39       78.10      8.76 o
   5  11   6       77.46       98.01     11.51 o
   6  11   6        6.71        4.29     19.63 o
  -6  12   6        5.93       10.48     13.12 o
  -5  12   6       14.47       16.63     11.29 o
  -4  12   6       24.18       18.12      9.71 o
  -3  12   6       42.67       52.45      7.37 o
  -2  12   6       39.22       43.67      6.19 o
  -1  12   6       88.36      100.80      6.34 o
   0  12   6       11.70        5.28      5.00 o
   1  12   6       89.31       95.05      8.00 o
   2  12   6       35.82       33.56      8.00 o
   3  12   6       41.32       30.85      7.92 o
   4  12   6       27.12       45.00      9.31 o
   5  12   6       11.96       -0.69     10.30 o
   6  12   6        8.99       21.20     12.09 o
  -5  13   6       12.76        2.46     11.59 o
  -4  13   6       24.81       31.28     10.10 o
  -3  13   6      167.66      163.25     10.47 o
  -2  13   6      174.41      177.88      8.97 o
  -1  13   6      323.62      312.49     12.10 o
   0  13   6      117.94      117.25      7.14 o
   1  13   6      270.29      258.22     12.85 o
   2  13   6      221.83      209.05     11.90 o
   3  13   6      190.57      188.50     12.46 o
   4  13   6       25.97       43.94     11.94 o
   5  13   6       13.87       22.96     13.50 o
  -5  14   6       11.24        5.97     12.54 o
  -4  14   6       14.01       21.56     11.00 o
  -3  14   6       54.61       41.06      8.51 o
  -2  14   6        5.73        3.25      7.35 o
  -1  14   6        0.50       -3.14      8.22 o
   0  14   6      283.30      278.75     13.99 o
   1  14   6        2.33        5.39      8.41 o
   2  14   6       17.00       11.78     14.18 o
   3  14   6       54.64       55.60     11.08 o
   4  14   6       13.49       16.87     12.31 o
   5  14   6        8.58       20.06     17.87 o
  -4  15   6       36.35       33.56     11.94 o
  -3  15   6       82.87       86.94      9.65 o
  -2  15   6       30.30       15.45     13.26 o
  -1  15   6      123.92      116.74     10.58 o
   0  15   6      183.07      189.38     11.68 o
   1  15   6      128.01      137.54     11.49 o
   2  15   6       46.74       54.84     10.59 o
   3  15   6       87.81       95.00     12.09 o
   4  15   6       30.44       31.23     13.12 o
  -3  16   6       38.52       49.91     12.59 o
  -2  16   6       33.46       24.70     10.98 o
  -1  16   6        4.65       -6.28     10.18 o
   0  16   6        3.22        5.42     14.05 o
   1  16   6        7.15       -6.70     20.11 o
   2  16   6       44.31       31.59     11.01 o
   3  16   6       27.27       35.94     17.12 o
  -1  17   6       31.21       51.87     16.84 o
   0  17   6      110.65      124.92     16.97 o
   1  17   6       42.85       53.51     16.10 o
   1   0   7     3645.88     3509.07     85.60 o
   2   0   7     1987.72     2149.48     57.95 o
   3   0   7     1147.49     1081.58     26.94 o
   4   0   7      115.83      104.54      5.06 o
   5   0   7      330.80      320.22     10.43 o
   6   0   7        9.77        9.28      6.33 o
   7   0   7       47.16       54.96      7.49 o
   8   0   7       16.08       14.32      9.08 o
  -8   1   7        3.31       10.96      8.41 o
  -7   1   7        1.21        1.59      7.17 o
  -6   1   7      167.73      171.57      8.11 o
  -5   1   7       94.40       79.69      5.77 o
  -4   1   7      368.63      362.57     10.93 o
  -3   1   7      591.00      528.67     14.75 o
  -2   1   7      413.24      391.04      9.94 o
  -1   1   7     1698.97     1813.21     41.57 o
   0   1   7      234.51      261.98     15.07 o
   1   1   7     1472.35     1580.82     41.55 o
   2   1   7      459.58      445.79     11.85 o
   3   1   7      663.99      612.35     14.78 o
   4   1   7      381.64      392.95     10.88 o
   5   1   7       94.95       88.27      5.86 o
   6   1   7      187.67      192.25      7.76 o
   7   1   7        0.83        0.34      6.98 o
   8   1   7        2.90       -2.71      8.98 o
  -8   2   7        3.68       -7.50      9.23 o
  -7   2   7       27.40       34.28      7.77 o
  -6   2   7        9.40       13.64      6.38 o
  -5   2   7       42.44       62.40      5.46 o
  -4   2   7      192.30      189.93      6.36 o
  -3   2   7     1604.69     1574.34     36.59 o
  -2   2   7       16.68       15.16      2.10 o
  -1   2   7     6921.24     7105.94    151.46 o
   0   2   7     1567.28     1685.60     41.26 o
   1   2   7     6069.11     6195.07    163.06 o
   2   2   7       14.69       18.33      3.14 o
   3   2   7     1679.54     1612.58     39.31 o
   4   2   7      165.09      163.18      6.32 o
   5   2   7       38.72       41.45      5.61 o
   6   2   7       10.78        6.46      7.08 o
   7   2   7       29.53       28.46      7.45 o
   8   2   7        4.92       13.57     10.46 o
  -8   3   7        4.71        4.48      9.32 o
  -7   3   7        4.68       -4.98      7.58 o
  -6   3   7      105.98      116.27      7.52 o
  -5   3   7        1.52        4.03      5.51 o
  -4   3   7      117.89      113.71      5.22 o
  -3   3   7     1347.34     1345.96     33.10 o
  -2   3   7      690.95      706.60     14.57 o
  -1   3   7     1992.64     2082.71     56.88 o
   0   3   7      452.25      457.05     11.53 o
   1   3   7     2485.50     2603.43     58.02 o
   2   3   7      602.76      606.08     18.41 o
   3   3   7     1573.04     1550.74     35.66 o
   4   3   7      100.62      102.13      8.29 o
   5   3   7        8.56       11.47      5.51 o
   6   3   7       97.16      116.84      6.96 o
   7   3   7        6.24       14.75      7.87 o
   8   3   7        2.50        9.69     10.49 o
  -8   4   7        4.70       -3.43     10.80 o
  -7   4   7        0.17       10.63      7.86 o
  -6   4   7       22.78       22.73      6.74 o
  -5   4   7       44.80       51.58      6.34 o
  -4   4   7      378.25      345.35     10.34 o
  -3   4   7     2642.89     2633.54     60.01 o
  -2   4   7      153.16      155.65      4.49 o
  -1   4   7     5553.35     5628.83    149.79 o
   0   4   7       36.49       49.89      2.01 o
   1   4   7     5432.42     5420.26    133.07 o
   2   4   7      189.19      188.27      7.65 o
   3   4   7     2648.34     2616.51     64.43 o
   4   4   7      351.45      334.32     10.33 o
   5   4   7       49.29       53.98      5.44 o
   6   4   7       18.29       13.67      6.86 o
   7   4   7        0.74        6.36      7.95 o
   8   4   7        4.27       -9.01     10.65 o
  -8   5   7        4.35        2.72     11.54 o
  -7   5   7       15.12       20.36      9.12 o
  -6   5   7       68.83       79.70      7.99 o
  -5   5   7       51.28       48.70      5.77 o
  -4   5   7      449.44      451.39     13.19 o
  -3   5   7      926.58      924.01     20.50 o
  -2   5   7      150.96      133.48      3.97 o
  -1   5   7     1281.77     1230.65     32.53 o
   0   5   7      547.48      682.14     24.40 o
   1   5   7     1171.99     1123.25     28.31 o
   2   5   7      196.04      184.46      5.28 o
   3   5   7      990.11      962.56     23.76 o
   4   5   7      494.42      501.55     13.38 o
   5   5   7       40.24       41.89      5.65 o
   6   5   7       52.90       58.66      7.56 o
   7   5   7       13.35       16.31      8.46 o
   8   5   7        4.10       11.03     11.93 o
  -7   6   7        7.43       -9.04      9.04 o
  -6   6   7       14.13       13.29      8.54 o
  -5   6   7      134.75      135.99      8.08 o
  -4   6   7      648.57      612.28     15.82 o
  -3   6   7      638.08      581.22     14.63 o
  -2   6   7      808.98      768.30     16.78 o
  -1   6   7     2953.48     2902.83     70.49 o
   0   6   7      353.06      360.21     13.95 o
   1   6   7     2841.00     2802.79     68.95 o
   2   6   7      800.53      772.16     19.67 o
   3   6   7      553.99      520.50     16.29 o
   4   6   7      582.90      564.21     16.18 o
   5   6   7      180.04      193.23      7.72 o
   6   6   7       21.23        0.09      7.21 o
   7   6   7        5.76        6.56      8.73 o
  -7   7   7        1.11        0.91     12.23 o
  -6   7   7       32.59       42.46      9.18 o
  -5   7   7       30.52       31.62     13.70 o
  -4   7   7       30.75       24.19      7.75 o
  -3   7   7      130.02      141.75      5.37 o
  -2   7   7      306.85      303.11      8.82 o
  -1   7   7     1080.67     1090.31     26.06 o
   0   7   7      260.45      318.82     13.04 o
   1   7   7      957.75      961.83     24.79 o
   2   7   7      314.49      323.25      9.25 o
   3   7   7      125.35      124.49      5.83 o
   4   7   7       55.58       50.76      7.07 o
   5   7   7       14.60       11.24      6.74 o
   6   7   7       19.30       20.86      7.69 o
   7   7   7        2.16       -4.62      9.92 o
  -7   8   7        2.95        3.29     12.39 o
  -6   8   7       44.87       36.63      9.54 o
  -5   8   7       79.93       67.82      8.48 o
  -4   8   7      182.94      185.54      8.94 o
  -3   8   7      205.43      208.61      7.79 o
  -2   8   7      252.95      237.97      7.43 o
  -1   8   7     1295.16     1249.05     30.82 o
   0   8   7      542.00      523.23     17.09 o
   1   8   7     1255.75     1252.76     28.99 o
   2   8   7      226.69      229.19      6.58 o
   3   8   7      204.40      197.21      7.16 o
   4   8   7      166.80      166.99      7.40 o
   5   8   7       90.51       85.12      7.14 o
   6   8   7       39.82       45.44      8.74 o
   7   8   7        3.04       19.05     11.53 o
  -7   9   7        8.39        5.28     13.25 o
  -6   9   7       10.74       21.53     11.50 o
  -5   9   7      104.26      105.76     11.03 o
  -4   9   7      160.79      149.60      8.75 o
  -3   9   7      242.19      236.56      9.23 o
  -2   9   7       13.42       10.00      4.34 o
  -1   9   7     1054.92     1057.88     26.65 o
   0   9   7        0.99       17.64      5.17 o
   1   9   7     1152.55     1156.66     28.79 o
   2   9   7        6.16       10.28      4.35 o
   3   9   7      293.38      295.38     10.10 o
   4   9   7      148.07      134.21      7.20 o
   5   9   7       91.14      108.15      8.78 o
   6   9   7       11.12       18.26      9.21 o
   7   9   7        7.63       12.76     13.60 o
  -6  10   7       25.76       21.89     12.30 o
  -5  10   7       57.59       70.58     10.46 o
  -4  10   7      224.14      204.08     11.73 o
  -3  10   7      237.06      227.15      9.75 o
  -2  10   7      249.65      249.17      8.90 o
  -1  10   7      382.34      361.23      9.72 o
   0  10   7      956.24      909.86     32.98 o
   1  10   7      277.99      267.17      9.70 o
   2  10   7      254.17      244.60      8.35 o
   3  10   7      256.02      245.45      9.32 o
   4  10   7      230.06      235.73      9.83 o
   5  10   7       50.26       61.43      9.80 o
   6  10   7       26.91       25.84     11.09 o
  -6  11   7       17.27        5.76     12.41 o
  -5  11   7       42.08       48.40     11.36 o
  -4  11   7       91.82       87.69     10.40 o
  -3  11   7      120.14      129.09      8.01 o
  -2  11   7       61.50       52.62      5.87 o
  -1  11   7      340.24      334.84     12.15 o
   0  11   7       57.95       59.50      6.01 o
   1  11   7      269.21      267.20     10.53 o
   2  11   7       56.80       54.28      9.74 o
   3  11   7      131.77      141.16      8.86 o
   4  11   7       86.00       88.16      8.89 o
   5  11   7       52.85       73.73     10.35 o
   6  11   7       21.84        9.56     11.85 o
  -6  12   7       13.84       27.09     20.17 o
  -5  12   7       10.03       10.35     11.09 o
  -4  12   7       53.64       66.02     10.19 o
  -3  12   7       63.17       56.64      7.53 o
  -2  12   7      193.65      196.90      8.81 o
  -1  12   7      278.73      267.34     10.44 o
   0  12   7      377.56      371.44     15.93 o
   1  12   7      274.65      254.78     12.38 o
   2  12   7      152.99      152.18      8.47 o
   3  12   7       70.98       75.02      8.42 o
   4  12   7       58.31       71.43      9.67 o
   5  12   7        6.16      -10.35     10.35 o
   6  12   7       16.67       31.32     22.24 o
  -5  13   7        6.87      -10.86     11.65 o
  -4  13   7       31.49        8.05      9.87 o
  -3  13   7      145.30      154.19      9.43 o
  -2  13   7       69.23       65.85      6.94 o
  -1  13   7      317.40      327.26     15.66 o
   0  13   7        0.21       -7.08      7.08 o
   1  13   7      320.71      324.85     14.82 o
   2  13   7       63.95       62.92      9.59 o
   3  13   7      137.93      155.47     11.92 o
   4  13   7       25.54       20.34     10.00 o
   5  13   7       10.51       17.34     11.32 o
  -4  14   7       17.13       25.62     10.98 o
  -3  14   7       23.66       26.01      9.07 o
  -2  14   7      119.61      127.58     10.63 o
  -1  14   7      164.19      175.93     11.05 o
   0  14   7      114.08      102.16     10.70 o
   1  14   7      191.36      193.08     11.59 o
   2  14   7      130.43      125.39     10.77 o
   3  14   7       19.72       24.68     10.72 o
   4  14   7       22.02       24.28     12.58 o
  -4  15   7       25.63       53.21     11.56 o
  -3  15   7       19.39       10.27     11.67 o
  -2  15   7       12.19       21.19      9.94 o
  -1  15   7      112.03      116.46     10.67 o
   0  15   7       42.86       49.64     12.13 o
   1  15   7      101.38      111.14     10.47 o
   2  15   7       16.51       16.46     10.90 o
   3  15   7       12.60        5.57     11.57 o
   4  15   7       24.50       15.04     13.22 o
  -3  16   7        2.97       20.10     12.25 o
  -2  16   7      102.26      101.37     11.48 o
  -1  16   7       11.15       37.39     21.31 o
   0  16   7       87.11      103.60     16.10 o
   1  16   7       18.60       21.91     15.40 o
   2  16   7       96.88       81.12     11.77 o
   3  16   7        1.07       -3.74     15.80 o
  -1  17   7       40.41       22.26     17.03 o
   0  17   7       15.11       17.09     16.85 o
   1  17   7       43.99       58.98     17.52 o
   0   0   8     8758.46     9479.25    326.54 o
   1   0   8     1661.44     1737.07     42.57 o
   2   0   8     2831.74     2727.32     73.41 o
   3   0   8      161.46      202.23      6.73 o
   4   0   8      440.69      401.23     11.53 o
   5   0   8        2.31       15.30      5.36 o
   6   0   8        0.41       10.46      6.43 o
   7   0   8        9.56       15.52      7.17 o
   8   0   8        0.20       -9.01      9.01 o
  -8   1   8        2.68       18.92      9.35 o
  -7   1   8        7.78       11.15      8.36 o
  -6   1   8       14.29       22.67      6.70 o
  -5   1   8      179.89      169.13      6.86 o
  -4   1   8       86.50       83.02      5.04 o
  -3   1   8      277.59      283.83      8.66 o
  -2   1   8     3870.31     3861.03     94.13 o
  -1   1   8      509.83      560.08     13.99 o
   0   1   8     2242.88     2251.18     51.03 o
   1   1   8      491.67      552.37     13.99 o
   2   1   8     3890.56     3850.06    103.64 o
   3   1   8      304.12      316.95      8.77 o
   4   1   8       98.56      103.25      5.12 o
   5   1   8      126.91      130.02      6.73 o
   6   1   8        8.50       23.43      6.53 o
   7   1   8        9.56       18.37      7.32 o
   8   1   8        2.68        1.96     10.25 o
  -8   2   8       14.91       26.41      9.44 o
  -7   2   8       14.84       25.38      7.41 o
  -6   2   8       42.01       41.08      6.74 o
  -5   2   8       12.27        3.43      5.31 o
  -4   2   8      654.99      630.59     15.52 o
  -3   2   8      431.68      448.78     10.64 o
  -2   2   8      489.71      435.20     12.15 o
  -1   2   8      383.32      431.77     10.28 o
   0   2   8     2053.15     2129.63     52.06 o
   1   2   8      379.43      432.28     11.06 o
   2   2   8      684.42      629.10     23.15 o
   3   2   8      372.64      391.53     11.41 o
   4   2   8      561.49      529.79     15.48 o
   5   2   8       19.84       24.98      7.14 o
   6   2   8       28.91       21.08      6.17 o
   7   2   8       15.79       17.00      8.71 o
   8   2   8       16.05       12.63     10.47 o
  -8   3   8        0.55        0.90      9.09 o
  -7   3   8       14.31       10.45      8.32 o
  -6   3   8        2.31        0.97      6.56 o
  -5   3   8       38.87       46.64      5.70 o
  -4   3   8      168.09      172.72      6.55 o
  -3   3   8     1175.35     1245.39     29.49 o
  -2   3   8      625.46      564.97     13.25 o
  -1   3   8       52.66       44.26      2.32 o
   0   3   8       42.77       47.34      2.45 o
   1   3   8       29.63       22.65      2.13 o
   2   3   8      763.23      722.62     19.74 o
   3   3   8     1251.57     1312.96     31.75 o
   4   3   8      185.76      193.49      8.03 o
   5   3   8       39.75       34.44      5.60 o
   6   3   8        2.46       10.46      6.22 o
   7   3   8       20.44        4.59      9.21 o
   8   3   8        0.65       10.37     10.37 o
  -8   4   8        0.96       -1.72     10.71 o
  -7   4   8        4.79        7.59      7.97 o
  -6   4   8       17.62       18.55      7.38 o
  -5   4   8      151.36      143.58      6.87 o
  -4   4   8      593.01      556.61     13.94 o
  -3   4   8      281.39      287.25      7.77 o
  -2   4   8     2121.33     2168.30     46.64 o
  -1   4   8     2028.30     2172.55     53.75 o
   0   4   8     1907.86     1934.34     47.36 o
   1   4   8     2142.87     2261.48     54.73 o
   2   4   8     2250.56     2311.41     67.57 o
   3   4   8      250.65      267.36      8.58 o
   4   4   8      495.45      454.96     13.95 o
   5   4   8      133.34      135.31      6.95 o
   6   4   8       10.08       11.70      6.99 o
   7   4   8        3.90       -5.36      8.38 o
   8   4   8        1.13      -10.37     10.37 o
  -8   5   8        1.51       11.98     14.23 o
  -7   5   8       26.19       22.86      9.01 o
  -6   5   8       32.80       39.37      7.94 o
  -5   5   8       26.99       34.25      6.21 o
  -4   5   8      306.47      290.81      9.70 o
  -3   5   8      969.22      946.83     19.63 o
  -2   5   8      583.26      512.45     11.56 o
  -1   5   8       26.20       32.76      3.07 o
   0   5   8     1478.09     1518.13     45.49 o
   1   5   8        2.46        2.57      2.15 o
   2   5   8      593.02      527.00     15.05 o
   3   5   8      852.38      821.39     22.63 o
   4   5   8      350.34      341.19     12.49 o
   5   5   8       24.27       16.35      6.28 o
   6   5   8       26.49       32.42      7.31 o
   7   5   8       34.10       37.82      8.59 o
   8   5   8        1.74        4.23     24.32 o
  -7   6   8       36.53       41.91      9.13 o
  -6   6   8       19.26       27.96      8.87 o
  -5   6   8       83.80       73.19      7.68 o
  -4   6   8      369.65      355.38     12.68 o
  -3   6   8      344.37      353.65     10.58 o
  -2   6   8     1172.52     1179.25     27.23 o
  -1   6   8      116.42      117.98      4.34 o
   0   6   8     2311.13     2314.72     80.40 o
   1   6   8       95.34      101.77      4.50 o
   2   6   8     1150.48     1178.15     32.33 o
   3   6   8      398.36      402.54     10.89 o
   4   6   8      448.71      443.71     12.21 o
   5   6   8       53.86       37.77      6.43 o
   6   6   8       23.73       16.75      7.58 o
   7   6   8       42.34       46.11      8.99 o
  -7   7   8        1.45       22.10     12.45 o
  -6   7   8       31.24       33.08     10.90 o
  -5   7   8      144.86      142.17      9.29 o
  -4   7   8        3.99       -6.18      6.18 o
  -3   7   8      368.48      362.94     11.81 o
  -2   7   8      498.58      471.47     11.75 o
  -1   7   8      129.64      131.47      4.63 o
   0   7   8      427.29      381.62     15.22 o
   1   7   8      193.96      197.52      5.76 o
   2   7   8      490.09      483.22     14.21 o
   3   7   8      385.61      376.72     12.04 o
   4   7   8        1.95       -5.40      5.40 o
   5   7   8      167.43      159.72      8.07 o
   6   7   8       29.12       56.57      8.11 o
   7   7   8        3.82       13.80     10.03 o
  -7   8   8        8.56        8.37     13.52 o
  -6   8   8       35.14       43.02     11.78 o
  -5   8   8       18.42       23.29     10.27 o
  -4   8   8      102.74      101.55      7.47 o
  -3   8   8      183.96      185.03      7.43 o
  -2   8   8      955.94      947.10     25.59 o
  -1   8   8      525.06      503.60     12.80 o
   0   8   8     1576.72     1651.13     57.84 o
   1   8   8      456.20      445.64     12.14 o
   2   8   8     1175.43     1176.51     25.90 o
   3   8   8      155.43      164.70      6.90 o
   4   8   8       66.57       74.24      6.72 o
   5   8   8       11.21       23.56      7.88 o
   6   8   8       29.42       34.91      9.02 o
   7   8   8        7.05       -8.25     12.09 o
  -7   9   8        8.66       11.41     13.56 o
  -6   9   8        0.94        0.67     11.53 o
  -5   9   8      179.35      159.97     17.88 o
  -4   9   8       70.61       58.81      7.65 o
  -3   9   8       13.08        6.17      5.32 o
  -2   9   8      639.24      597.75     17.28 o
  -1   9   8      508.20      490.52     13.14 o
   0   9   8      764.16      758.52     24.28 o
   1   9   8      590.31      561.33     14.58 o
   2   9   8      637.97      599.63     14.94 o
   3   9   8       11.55       23.10      5.42 o
   4   9   8       77.06       86.64      6.74 o
   5   9   8      190.43      187.59      9.87 o
   6   9   8        1.59       14.59      9.35 o
   7   9   8        9.48       -2.29     14.91 o
  -6  10   8        8.53        4.99     12.25 o
  -5  10   8       56.38       46.63     10.62 o
  -4  10   8       29.24       27.73     13.49 o
  -3  10   8       60.77       51.45      6.55 o
  -2  10   8      826.97      797.24     22.27 o
  -1  10   8      156.81      152.46      5.53 o
   0  10   8     1297.99     1255.65     38.83 o
   1  10   8      211.09      204.57      7.57 o
   2  10   8      788.77      766.79     20.45 o
   3  10   8       60.45       71.37      7.88 o
   4  10   8       39.63       46.78      7.39 o
   5  10   8       51.30       59.73      9.64 o
   6  10   8        4.28       -0.98     11.09 o
  -6  11   8        8.28       24.79     13.53 o
  -5  11   8       77.88       84.59     11.54 o
  -4  11   8       15.53       14.26      8.98 o
  -3  11   8      215.43      210.69      9.70 o
  -2  11   8       98.66      107.10      6.77 o
  -1  11   8      172.42      163.39      7.51 o
   0  11   8      231.15      220.13     13.83 o
   1  11   8      126.92      128.25      6.77 o
   2  11   8       86.34       98.81      6.42 o
   3  11   8      194.12      195.64     18.02 o
   4  11   8       23.55        7.28      8.90 o
   5  11   8       72.24       80.82     12.97 o
   6  11   8        7.20       -2.85     11.57 o
  -6  12   8       20.84       16.76     22.61 o
  -5  12   8        8.01        0.20     11.47 o
  -4  12   8       31.99       33.68      9.56 o
  -3  12   8       39.22       44.92      7.86 o
  -2  12   8      248.91      251.99     10.60 o
  -1  12   8        9.35       15.08      4.70 o
   0  12   8      381.74      380.56     21.41 o
   1  12   8       19.02       19.56      6.71 o
   2  12   8      215.51      234.68     10.48 o
   3  12   8       32.19       45.51      8.10 o
   4  12   8       32.65       37.55     11.59 o
   5  12   8        9.24       18.82     10.59 o
   6  12   8       21.25      -25.55     28.27 o
  -5  13   8       15.89        5.34     11.80 o
  -4  13   8        7.68       -4.49     10.10 o
  -3  13   8      102.36      109.92      9.98 o
  -2  13   8        0.91       -3.09      6.43 o
  -1  13   8      161.40      150.43     12.49 o
   0  13   8      183.52      190.62     10.80 o
   1  13   8      150.81      168.15     12.61 o
   2  13   8        2.55        0.12      8.61 o
   3  13   8      105.93      124.26     11.50 o
   4  13   8        6.25       -0.50     14.95 o
   5  13   8       24.39       18.32     12.73 o
  -4  14   8       18.20       10.68     10.80 o
  -3  14   8       47.68       31.79      8.50 o
  -2  14   8      279.48      272.35     14.86 o
  -1  14   8       25.58       43.03     10.25 o
   0  14   8      146.48      165.84     10.40 o
   1  14   8       38.13       24.54     12.22 o
   2  14   8      271.96      256.70     13.99 o
   3  14   8       50.67       49.41     11.33 o
   4  14   8       21.95        0.99     12.98 o
  -4  15   8        0.79       -3.96     15.05 o
  -3  15   8       17.98       25.29     11.18 o
  -2  15   8       26.04       24.31      9.92 o
  -1  15   8      221.24      216.84     17.61 o
   0  15   8       13.77       26.28     16.07 o
   1  15   8      227.55      210.22     21.49 o
   2  15   8       24.61       23.19     10.33 o
   3  15   8        8.89       26.95     11.69 o
   4  15   8        0.76        7.62     13.40 o
  -3  16   8       15.34       13.81     11.90 o
  -2  16   8       46.92       47.86     16.17 o
  -1  16   8       48.02       40.83     15.36 o
   0  16   8      130.36      139.73     22.41 o
   1  16   8       38.19       39.34     15.75 o
   2  16   8       38.64       56.95     16.68 o
   3  16   8       19.70        6.82     12.60 o
  -1  17   8       47.47       57.86     24.70 o
   0  17   8        0.37       -5.53     16.16 o
   1  17   8       56.95       70.68     17.70 o
   1   0   9        6.36       15.07      2.73 o
   2   0   9      515.50      522.61     14.83 o
   3   0   9      164.53      190.81      5.88 o
   4   0   9      264.05      265.86      8.82 o
   5   0   9      303.66      311.28     10.50 o
   6   0   9      182.24      194.95      8.57 o
   7   0   9        1.98       12.51      7.39 o
   8   0   9        0.21        9.80     10.33 o
  -8   1   9       13.48       24.71     10.06 o
  -7   1   9        5.09       11.27      7.56 o
  -6   1   9       50.26       55.75      6.98 o
  -5   1   9      313.77      332.51     11.11 o
  -4   1   9       52.62       53.38      4.87 o
  -3   1   9     1515.96     1492.69     37.94 o
  -2   1   9      886.04      957.42     24.57 o
  -1   1   9     4394.59     4470.76    108.57 o
   0   1   9      391.32      462.44     11.78 o
   1   1   9     4370.54     4428.45    108.56 o
   2   1   9      941.33     1031.44     27.23 o
   3   1   9     1600.29     1569.55     35.14 o
   4   1   9       55.29       57.40      4.82 o
   5   1   9      336.68      349.71     11.17 o
   6   1   9       42.32       29.36      6.78 o
   7   1   9        3.25       -3.81      7.38 o
   8   1   9       13.66       14.42     10.39 o
  -8   2   9       13.77       -3.46      9.27 o
  -7   2   9       14.29        4.50      7.84 o
  -6   2   9       37.66       39.28      6.99 o
  -5   2   9       19.25       13.94      5.52 o
  -4   2   9      371.69      355.31     11.17 o
  -3   2   9      310.48      305.84      9.83 o
  -2   2   9      510.22      471.92     11.28 o
  -1   2   9      844.79      838.58     18.32 o
   0   2   9       12.85       11.14      2.96 o
   1   2   9      615.37      639.40     26.11 o
   2   2   9      401.82      374.01     12.40 o
   3   2   9      405.22      390.88      9.31 o
   4   2   9      430.02      415.85     11.35 o
   5   2   9       11.79       10.85      5.47 o
   6   2   9       24.11       34.37      7.01 o
   7   2   9       13.48        4.81      8.43 o
   8   2   9       14.59       22.74     10.41 o
  -8   3   9        0.51       -7.44     10.13 o
  -7   3   9        3.83        5.31      7.95 o
  -6   3   9        4.43       -3.80      6.77 o
  -5   3   9      207.78      211.34     11.12 o
  -4   3   9       18.84       13.08      4.54 o
  -3   3   9      743.92      755.25     17.27 o
  -2   3   9      299.08      342.66      9.20 o
  -1   3   9     7646.36     7846.41    194.81 o
   0   3   9      773.01      781.52     19.55 o
   1   3   9     8246.16     8214.92    197.57 o
   2   3   9      267.74      324.38     10.18 o
   3   3   9      688.72      688.52     17.27 o
   4   3   9       33.58       31.59      4.68 o
   5   3   9      208.90      201.81      8.07 o
   6   3   9        7.12       14.11      9.44 o
   7   3   9        4.07        7.72      8.27 o
   8   3   9        0.82        2.00     10.69 o
  -8   4   9        2.27       13.61     10.63 o
  -7   4   9        5.22        4.50      8.80 o
  -6   4   9       71.56       78.36      8.26 o
  -5   4   9       64.75       67.12      6.53 o
  -4   4   9      387.53      403.01     12.63 o
  -3   4   9      603.97      612.42     13.52 o
  -2   4   9      619.66      621.99     14.75 o
  -1   4   9      314.87      279.60      7.77 o
   0   4   9      116.65      157.96      4.85 o
   1   4   9      344.44      310.16      9.07 o
   2   4   9      629.29      638.20     19.88 o
   3   4   9      568.33      576.01     14.57 o
   4   4   9      473.41      495.74     12.79 o
   5   4   9       59.89       65.43      6.18 o
   6   4   9       83.17       81.28      7.55 o
   7   4   9        4.46        7.69      9.14 o
   8   4   9        1.72       -1.53     12.15 o
  -7   5   9       19.44       30.38      9.03 o
  -6   5   9       62.00       69.03      9.11 o
  -5   5   9       27.64       32.00      6.71 o
  -4   5   9      167.05      180.47      6.67 o
  -3   5   9     1351.71     1323.11     27.69 o
  -2   5   9      212.15      192.45      5.61 o
  -1   5   9     2282.55     2321.24     56.25 o
   0   5   9      356.23      338.00      9.01 o
   1   5   9     2209.37     2225.91     55.10 o
   2   5   9      190.19      183.93      6.75 o
   3   5   9     1278.47     1217.91     32.02 o
   4   5   9      135.34      153.32      6.85 o
   5   5   9       31.22       22.69      6.28 o
   6   5   9       68.53       71.38      7.65 o
   7   5   9       18.31       28.90      9.57 o
  -7   6   9        0.43        5.67      9.26 o
  -6   6   9       48.59       67.86      9.63 o
  -5   6   9       35.66       35.64      7.67 o
  -4   6   9      588.58      573.61     16.17 o
  -3   6   9       22.65       20.25      3.73 o
  -2   6   9      263.15      263.61      7.32 o
  -1   6   9      313.42      311.07     10.01 o
   0   6   9      106.12      110.06      6.78 o
   1   6   9      388.49      389.64     10.05 o
   2   6   9      255.71      259.36      9.23 o
   3   6   9       43.95       43.79      5.34 o
   4   6   9      516.38      500.29     16.77 o
   5   6   9       29.02       18.84      8.02 o
   6   6   9       57.37       75.67      8.10 o
   7   6   9        0.42       -1.88      9.08 o
  -7   7   9        4.59       -8.03     12.80 o
  -6   7   9       21.15       21.88      9.40 o
  -5   7   9      110.38      101.44     10.16 o
  -4   7   9        5.99        7.16      6.29 o
  -3   7   9      377.40      365.46     11.43 o
  -2   7   9      347.33      350.22      9.19 o
  -1   7   9     2435.63     2387.66     58.62 o
   0   7   9      133.38      146.94      7.86 o
   1   7   9     2420.41     2360.46     57.82 o
   2   7   9      360.11      366.51     11.40 o
   3   7   9      335.83      317.07     11.68 o
   4   7   9       16.38       10.01      6.32 o
   5   7   9       94.40       83.27      7.38 o
   6   7   9       24.95       24.31      9.25 o
   7   7   9        6.87       20.50     16.82 o
  -7   8   9        5.14       13.51     13.71 o
  -6   8   9       10.56       25.22     11.59 o
  -5   8   9       18.46       18.76      8.20 o
  -4   8   9       15.79       28.68      7.06 o
  -3   8   9       20.49       23.20      5.28 o
  -2   8   9      158.79      162.71      6.54 o
  -1   8   9      271.64      255.34      7.68 o
   0   8   9       51.90       49.71      7.14 o
   1   8   9      299.23      285.60      8.16 o
   2   8   9      156.95      159.07      7.58 o
   3   8   9       11.74        8.22      5.10 o
   4   8   9       38.97       43.74      6.05 o
   5   8   9       16.16       31.09      7.08 o
   6   8   9       13.01        5.73      9.48 o
   7   8   9        6.11        5.34     12.11 o
  -7   9   9        4.76       22.70     13.87 o
  -6   9   9       14.61       13.70     13.01 o
  -5   9   9       31.32       27.23     11.17 o
  -4   9   9      133.04      135.89      8.66 o
  -3   9   9      475.48      447.67     14.05 o
  -2   9   9      135.40      143.84      6.61 o
  -1   9   9      954.15      942.81     27.14 o
   0   9   9      237.73      245.09      9.88 o
   1   9   9     1144.11     1128.41     27.37 o
   2   9   9      189.95      191.39      6.79 o
   3   9   9      440.81      436.97     13.24 o
   4   9   9      117.56      133.22      7.56 o
   5   9   9       28.06       27.24      8.05 o
   6   9   9       13.87       14.61      9.64 o
   7   9   9        5.46       -5.84     20.34 o
  -6  10   9       45.86       31.66     12.43 o
  -5  10   9        9.13        1.63     14.21 o
  -4  10   9       25.85       27.24      8.83 o
  -3  10   9       13.38        5.38      6.39 o
  -2  10   9      512.85      484.61     14.75 o
  -1  10   9      134.70      132.68      9.16 o
   0  10   9      160.11      157.09      7.66 o
   1  10   9      108.23      101.44      5.54 o
   2  10   9      506.02      484.34     12.87 o
   3  10   9       20.06       25.48      6.40 o
   4  10   9       22.69       14.77      7.40 o
   5  10   9       10.23       23.87     10.18 o
   6  10   9       44.53       39.52     11.46 o
  -6  11   9       34.77       33.01     13.05 o
  -5  11   9       41.62       43.74     11.32 o
  -4  11   9       53.34       72.31      9.80 o
  -3  11   9      216.93      216.49     10.09 o
  -2  11   9      227.19      200.23      9.46 o
  -1  11   9      419.84      428.30     17.22 o
   0  11   9      163.42      167.54     12.95 o
   1  11   9      422.57      418.57     15.02 o
   2  11   9      247.89      245.89      9.40 o
   3  11   9      228.53      225.14      9.63 o
   4  11   9       55.97       69.81      9.38 o
   5  11   9       53.44       52.66     10.73 o
   6  11   9       27.42       28.17     12.28 o
  -5  12   9       32.72       28.82     24.79 o
  -4  12   9       63.08       63.30     10.24 o
  -3  12   9        2.22        8.73      8.08 o
  -2  12   9      133.37      131.70      7.56 o
  -1  12   9       60.36       49.62      6.50 o
   0  12   9       18.71       40.70     11.23 o
   1  12   9       59.95       70.22      7.37 o
   2  12   9      129.54      133.50      9.82 o
   3  12   9        1.30       -5.39      8.06 o
   4  12   9       74.03       61.14      9.76 o
   5  12   9       28.53       14.66     11.05 o
  -5  13   9        1.07        9.34     12.06 o
  -4  13   9       25.25        6.13     10.31 o
  -3  13   9       95.41      110.57      8.80 o
  -2  13   9       36.53       23.26      8.37 o
  -1  13   9      277.89      279.16     17.50 o
   0  13   9      157.78      175.35     14.31 o
   1  13   9      288.83      275.62     15.10 o
   2  13   9       31.68       30.34      9.83 o
   3  13   9       89.25       85.30     10.84 o
   4  13   9       33.71       33.21     12.19 o
   5  13   9        1.04      -11.41     11.41 o
  -4  14   9       51.03       40.27     10.94 o
  -3  14   9       25.67       10.63     11.94 o
  -2  14   9       39.78       48.34      9.37 o
  -1  14   9       31.35       19.71     13.16 o
   0  14   9      169.15      164.87     36.84 o
   1  14   9       34.01       43.30      8.37 o
   2  14   9       52.31       49.75     10.03 o
   3  14   9       26.44       35.53     13.55 o
   4  14   9       48.67       36.06     12.66 o
  -3  15   9       51.25       58.95     11.44 o
  -2  15   9       44.51       42.20     15.52 o
  -1  15   9       92.42       95.01     20.80 o
   0  15   9        1.68      -11.69     23.67 o
   1  15   9       66.33       70.56     15.57 o
   2  15   9       46.07       45.74     11.40 o
   3  15   9       55.08       58.80     12.11 o
  -2  16   9       20.23       39.16     30.51 o
  -1  16   9        7.12       -2.36     15.57 o
   0  16   9       76.01      119.37     17.09 o
   1  16   9        6.15       -2.45     16.11 o
   2  16   9       27.27        2.91     17.53 o
   0  17   9       30.79       28.91     17.09 o
   0   0  10     6663.18     6991.05    241.03 o
   1   0  10      103.71      112.45      3.89 o
   2   0  10     2559.37     2507.98     67.62 o
   3   0  10      143.90      141.71      4.96 o
   4   0  10      498.77      500.51     13.88 o
   5   0  10        3.35       23.37      5.70 o
   6   0  10        1.56        3.75      6.83 o
   7   0  10        0.09       -3.44      7.36 o
   8   0  10        3.15      -11.66     11.66 o
  -8   1  10       14.47       21.63     12.91 o
  -7   1  10       32.51       44.57      7.72 o
  -6   1  10       30.38       37.64      7.69 o
  -5   1  10      551.65      586.28     16.26 o
  -4   1  10      179.22      192.00      6.82 o
  -3   1  10      341.30      350.29      9.01 o
  -2   1  10      103.19       97.30      4.09 o
  -1   1  10      478.76      490.27     11.85 o
   0   1  10     1170.28     1202.37     29.63 o
   1   1  10      412.29      427.61     11.83 o
   2   1  10      112.86      116.96      5.56 o
   3   1  10      311.03      320.55      9.07 o
   4   1  10      172.95      177.95      6.86 o
   5   1  10      545.93      573.95     16.22 o
   6   1  10       29.44       31.00      6.92 o
   7   1  10       22.77       32.41      8.33 o
   8   1  10       14.80       21.46     10.64 o
  -8   2  10        7.34       24.07     10.80 o
  -7   2  10        1.93        3.63      7.87 o
  -6   2  10      121.45      123.66      7.90 o
  -5   2  10       18.81       22.51      5.70 o
  -4   2  10      144.16      156.05      6.30 o
  -3   2  10       66.37       76.23      4.21 o
  -2   2  10     2708.64     2656.00     64.87 o
  -1   2  10      583.52      594.46     14.85 o
   0   2  10     9439.63     9642.56    217.57 o
   1   2  10      564.02      573.74     16.38 o
   2   2  10     2671.17     2649.97     71.61 o
   3   2  10       61.63       61.82      4.87 o
   4   2  10      141.16      155.73      6.39 o
   5   2  10       19.38       22.27      5.78 o
   6   2  10      119.69      124.55      7.84 o
   7   2  10        2.09       10.40      8.34 o
   8   2  10        7.57       22.20     10.87 o
  -8   3  10        0.13       -1.58     11.63 o
  -7   3  10       51.07       68.85     12.91 o
  -6   3  10        7.08        5.31      7.64 o
  -5   3  10      103.52      111.70      6.83 o
  -4   3  10      116.80      134.65      6.18 o
  -3   3  10      151.07      158.20      6.03 o
  -2   3  10      101.17      104.23      4.16 o
  -1   3  10      633.55      628.59     16.36 o
   0   3  10       55.44       72.11      2.99 o
   1   3  10      703.22      680.56     18.26 o
   2   3  10      103.88      105.28      4.69 o
   3   3  10      197.54      197.90      5.85 o
   4   3  10      122.35      135.55      6.21 o
   5   3  10      117.16      133.65      7.08 o
   6   3  10        5.94       -2.46      7.80 o
   7   3  10       46.11       32.58      8.74 o
   8   3  10        0.14       21.69     10.60 o
  -7   4  10        1.36      -10.12     10.12 o
  -6   4  10       56.81       71.64      8.04 o
  -5   4  10       47.05       34.04      5.84 o
  -4   4  10       59.06       63.78      5.35 o
  -3   4  10       44.95       54.88      4.27 o
  -2   4  10     3081.21     3088.41     74.87 o
  -1   4  10     1287.10     1257.03     32.07 o
   0   4  10     2704.12     2502.42     61.21 o
   1   4  10     1272.97     1277.90     33.89 o
   2   4  10     3027.48     3059.34     92.55 o
   3   4  10       64.92       69.51      4.37 o
   4   4  10       67.41       81.95      5.46 o
   5   4  10       47.19       49.75      7.14 o
   6   4  10       58.52       72.23      7.83 o
   7   4  10        1.08        1.88     11.37 o
  -7   5  10       14.69       14.20     10.53 o
  -6   5  10        1.46       22.13      8.74 o
  -5   5  10       85.47       93.78      7.13 o
  -4   5  10      171.81      177.91      7.65 o
  -3   5  10      328.83      315.76      7.43 o
  -2   5  10       46.58       51.54      3.30 o
  -1   5  10      286.99      309.07      8.18 o
   0   5  10      158.55      131.92      4.44 o
   1   5  10      234.95      232.45      7.22 o
   2   5  10       46.47       42.90      4.07 o
   3   5  10      229.31      222.13      8.59 o
   4   5  10      184.31      182.15      8.16 o
   5   5  10       79.45       83.10      7.79 o
   6   5  10        1.05        1.91      7.69 o
   7   5  10       10.50       23.30      8.75 o
  -7   6  10        0.65       27.13     11.05 o
  -6   6  10       46.15       46.82      9.54 o
  -5   6  10       16.23       22.64      9.19 o
  -4   6  10      452.36      440.84     15.67 o
  -3   6  10       55.26       56.46      3.89 o
  -2   6  10     1875.03     1821.79     44.91 o
  -1   6  10      208.72      204.25      6.29 o
   0   6  10     1993.42     2008.14     49.21 o
   1   6  10      206.50      193.80      6.01 o
   2   6  10     1881.94     1819.98     49.46 o
   3   6  10       60.11       50.31      5.27 o
   4   6  10      454.50      452.35     14.74 o
   5   6  10       18.45       17.16      6.85 o
   6   6  10       58.95       66.17      8.26 o
   7   6  10        0.81        5.02      9.37 o
  -7   7  10       11.14        4.03     13.36 o
  -6   7  10        0.03       10.07      9.43 o
  -5   7  10       83.45       96.33      8.73 o
  -4   7  10      160.97      135.65      8.41 o
  -3   7  10      503.17      494.24     14.86 o
  -2   7  10       61.42       66.08      3.58 o
  -1   7  10      264.18      239.86      6.47 o
   0   7  10       38.95       32.58      6.16 o
   1   7  10      237.04      206.90      9.02 o
   2   7  10       54.96       58.70      4.53 o
   3   7  10      492.87      481.59     13.88 o
   4   7  10      154.20      150.54      7.83 o
   5   7  10       90.54       96.70      7.47 o
   6   7  10        0.34        6.86      8.05 o
   7   7  10        9.93       15.20     11.76 o
  -7   8  10        0.80       12.39     13.03 o
  -6   8  10        1.84       19.13     11.33 o
  -5   8  10       34.59       30.55      8.41 o
  -4   8  10      319.55      303.36     12.08 o
  -3   8  10       97.90       93.23      6.74 o
  -2   8  10      535.31      521.55     15.99 o
  -1   8  10      658.97      640.34     16.31 o
   0   8  10     1501.69     1492.01     52.67 o
   1   8  10      646.09      625.68     16.26 o
   2   8  10      617.33      613.34     19.16 o
   3   8  10      104.76       95.86      6.63 o
   4   8  10      286.43      272.98      9.78 o
   5   8  10       30.18       31.36      7.20 o
   6   8  10        3.22       -2.17      9.07 o
   7   8  10        1.55        9.03     12.34 o
  -6   9  10        0.42       31.07     12.13 o
  -5   9  10       32.04       27.05     10.22 o
  -4   9  10       37.89       20.55      9.59 o
  -3   9  10      303.28      290.76     10.43 o
  -2   9  10       54.49       46.10      4.89 o
  -1   9  10      318.48      319.02     12.05 o
   0   9  10        0.37        3.83      7.18 o
   1   9  10      345.81      322.79     10.42 o
   2   9  10       56.21       50.10      6.09 o
   3   9  10      312.48      290.76      9.72 o
   4   9  10       31.74       33.28      8.48 o
   5   9  10       37.24       48.54      9.94 o
   6   9  10        1.20        0.74      9.62 o
  -6  10  10        0.70       -5.93     12.09 o
  -5  10  10       32.87       44.43     10.82 o
  -4  10  10      159.67      152.43     10.80 o
  -3  10  10       73.05       64.87      8.34 o
  -2  10  10      443.94      410.18     13.13 o
  -1  10  10       96.11       94.51      8.73 o
   0  10  10      450.82      469.56     16.63 o
   1  10  10       97.77       94.96      5.54 o
   2  10  10      427.05      412.96     12.59 o
   3  10  10       93.39       84.94      6.49 o
   4  10  10      144.19      156.78      9.18 o
   5  10  10       25.72       33.52      8.81 o
   6  10  10        2.56       21.17     11.08 o
  -6  11  10       12.40       14.91     20.07 o
  -5  11  10        9.57       15.75     11.26 o
  -4  11  10       29.31       23.60      9.38 o
  -3  11  10      207.34      191.09      9.59 o
  -2  11  10       60.79       39.44      5.75 o
  -1  11  10      171.67      158.79     12.90 o
   0  11  10      123.03      130.16     15.98 o
   1  11  10      191.64      164.14      7.98 o
   2  11  10       59.24       46.86      6.08 o
   3  11  10      200.87      198.55      9.20 o
   4  11  10       28.52       22.33      9.15 o
   5  11  10        1.98      -10.16     10.94 o
   6  11  10       11.91       27.51     12.81 o
  -5  12  10       46.55       48.85     11.63 o
  -4  12  10       58.61       88.46     13.89 o
  -3  12  10       30.60       32.41      7.62 o
  -2  12  10      275.76      267.52     10.97 o
  -1  12  10      112.85      107.30     12.60 o
   0  12  10      241.60      244.80     16.34 o
   1  12  10       84.79       84.73     12.76 o
   2  12  10      247.34      239.60     13.11 o
   3  12  10       44.31       56.21      8.47 o
   4  12  10       62.29       71.94     10.01 o
   5  12  10       46.48       44.12     11.14 o
  -5  13  10        6.47       33.34     14.03 o
  -4  13  10        3.67       -7.46     10.46 o
  -3  13  10       45.67       42.81      8.05 o
  -2  13  10       31.94       41.26      8.40 o
  -1  13  10       28.56       32.70     15.79 o
   0  13  10       48.37       62.77     21.88 o
   1  13  10       31.97       24.14     13.08 o
   2  13  10       32.25       47.29     10.31 o
   3  13  10       49.43       63.42     11.03 o
   4  13  10        5.08       19.83     12.32 o
   5  13  10        4.10       -1.56     13.72 o
  -4  14  10       38.16       49.64     10.97 o
  -3  14  10       54.99       61.50     18.24 o
  -2  14  10      129.26      128.42     10.53 o
  -1  14  10      158.85      137.32     15.43 o
   0  14  10       39.45       28.87     14.01 o
   1  14  10      148.59      173.28     38.83 o
   2  14  10      145.80      138.40     16.03 o
   3  14  10       61.05       70.52     14.29 o
   4  14  10       34.28       52.73     13.35 o
  -3  15  10       40.77       60.56     11.73 o
  -2  15  10        9.95       -0.57     15.04 o
  -1  15  10       37.51       20.95     17.08 o
   0  15  10       12.29       24.50     15.39 o
   1  15  10       29.97       25.20     14.99 o
   2  15  10       10.78      -21.79     25.37 o
   3  15  10       34.63       41.49     11.89 o
  -2  16  10       17.86       39.80     17.04 o
  -1  16  10       27.45       39.04     16.48 o
   0  16  10      187.23      187.66     19.12 o
   1  16  10       29.35       26.94     18.05 o
   2  16  10       27.07       25.51     20.25 o
   1   0  11       13.83        6.46      2.55 o
   2   0  11       26.78       24.86      3.26 o
   3   0  11       71.78       81.42      5.29 o
   4   0  11       38.06       52.99      5.15 o
   5   0  11      103.59       95.74      6.75 o
   6   0  11      263.31      266.91     10.23 o
   7   0  11       28.61       25.26      7.74 o
   8   0  11       11.65        6.00     12.01 o
  -8   1  11        1.83       -7.95     12.43 o
  -7   1  11       18.62       23.22      9.26 o
  -6   1  11       76.70       68.54      7.69 o
  -5   1  11       11.66       22.42      6.07 o
  -4   1  11       59.37       75.82      6.84 o
  -3   1  11      966.87      920.74     21.43 o
  -2   1  11      270.65      273.49      8.11 o
  -1   1  11     2166.23     2229.80     58.04 o
   0   1  11      295.55      389.80     10.28 o
   1   1  11     2439.20     2513.96     58.08 o
   2   1  11      282.95      277.71      8.94 o
   3   1  11      946.42      903.74     21.46 o
   4   1  11       56.03       61.60      5.27 o
   5   1  11        2.45       -1.06      5.87 o
   6   1  11       87.05       78.37      8.44 o
   7   1  11       20.15       30.82      8.46 o
   8   1  11        2.35       17.68     12.11 o
  -8   2  11        4.63        3.36     14.99 o
  -7   2  11        0.77       20.32      9.42 o
  -6   2  11       39.22       38.74      7.32 o
  -5   2  11        1.65        8.96      5.81 o
  -4   2  11      117.70      139.74      6.21 o
  -3   2  11      398.44      426.49     10.78 o
  -2   2  11      563.89      625.59     14.99 o
  -1   2  11      877.69      864.89     19.89 o
   1   2  11      719.81      721.71     19.87 o
   2   2  11      446.22      520.21     16.52 o
   3   2  11      388.38      410.52     10.92 o
   4   2  11      107.91      116.55      6.02 o
   5   2  11        2.18       -0.81      5.92 o
   6   2  11       44.03       52.29      7.44 o
   7   2  11        0.66       -0.59      8.56 o
   8   2  11        3.98       11.15     11.33 o
  -7   3  11        8.20       11.91      9.79 o
  -6   3  11        2.77       -1.80      7.66 o
  -5   3  11       99.07      100.35      6.69 o
  -4   3  11      108.50      114.29      5.75 o
  -3   3  11      268.57      248.88      7.95 o
  -2   3  11      272.08      247.56      8.03 o
  -1   3  11     5056.24     4879.33    116.71 o
   0   3  11     1990.81     2145.26     48.73 o
   1   3  11     4723.69     4587.33    126.23 o
   2   3  11      333.19      308.75      9.10 o
   3   3  11      392.58      367.92     13.48 o
   4   3  11       82.36       89.48      5.81 o
   5   3  11       86.91       84.20      6.69 o
   6   3  11        1.85       -3.17      8.34 o
   7   3  11        6.98       19.27      9.89 o
  -7   4  11        3.75       -1.74     10.57 o
  -6   4  11       29.46       38.65      8.03 o
  -5   4  11       15.34       -2.67      6.42 o
  -4   4  11      398.31      409.93     12.06 o
  -3   4  11      290.95      287.25      8.52 o
  -2   4  11      285.84      319.43     10.33 o
  -1   4  11        2.12       -0.43      2.17 o
   0   4  11      315.80      316.40      9.68 o
   1   4  11        2.26        1.65      3.06 o
   2   4  11      342.67      371.32     12.20 o
   3   4  11      323.94      323.06      8.83 o
   4   4  11      395.16      403.87     12.29 o
   5   4  11       11.63        2.92      7.00 o
   6   4  11       27.43       26.67     10.22 o
   7   4  11        4.68       -0.38      9.05 o
  -7   5  11        0.12        0.50     10.94 o
  -6   5  11       15.52       20.71      8.97 o
  -5   5  11       18.44       26.17      7.54 o
  -4   5  11       48.78       47.27      5.99 o
  -3   5  11      522.27      503.87     12.30 o
  -2   5  11       12.97        7.05      3.45 o
  -1   5  11      738.73      727.55     20.66 o
   0   5  11       31.83       32.32      2.69 o
   1   5  11      790.12      768.37     21.17 o
   2   5  11       19.05       21.64      5.33 o
   3   5  11      468.70      447.51     13.42 o
   4   5  11       73.45       68.23      6.62 o
   5   5  11       32.74       40.79      7.44 o
   6   5  11       10.31        3.98      7.85 o
   7   5  11        0.13       17.54      8.98 o
  -7   6  11        0.96       18.16     11.02 o
  -6   6  11       59.27       60.82      9.85 o
  -5   6  11       15.43       13.13      7.85 o
  -4   6  11      210.01      206.67     11.58 o
  -3   6  11      101.59      101.51      5.07 o
  -2   6  11      317.97      309.39      8.48 o
  -1   6  11      220.52      221.89      6.87 o
   0   6  11      149.08      175.21      5.57 o
   1   6  11      203.13      213.81      6.58 o
   2   6  11      307.00      302.81     10.32 o
   3   6  11       71.28       63.91      5.48 o
   4   6  11      218.48      217.01      9.30 o
   5   6  11       11.11       13.52      7.61 o
   6   6  11       49.31       61.68      8.21 o
   7   6  11        0.47        8.34      9.54 o
  -7   7  11        0.85        8.02     14.73 o
  -6   7  11       38.81       37.34      9.77 o
  -5   7  11       84.98       91.57      9.01 o
  -4   7  11       38.98       26.30      8.30 o
  -3   7  11      666.06      654.37     18.73 o
  -2   7  11       89.88       98.68      5.35 o
  -1   7  11     1258.02     1210.56     29.97 o
   0   7  11       17.24       14.96      3.05 o
   1   7  11     1267.43     1193.31     29.88 o
   2   7  11       89.27       99.43      6.38 o
   3   7  11      620.79      616.18     17.23 o
   4   7  11       27.48       31.09      6.86 o
   5   7  11       96.67      102.85      8.45 o
   6   7  11       43.54       48.55      8.51 o
   7   7  11        0.79        3.23     11.70 o
  -7   8  11        0.93      -13.84     19.10 o
  -6   8  11       13.65       16.96     11.61 o
  -5   8  11       12.40       21.48      8.59 o
  -4   8  11       18.80       30.43      8.51 o
  -3   8  11       64.57       66.86      6.12 o
  -2   8  11      108.05      110.76      5.91 o
  -1   8  11      568.90      562.81     14.53 o
   0   8  11       94.19      103.01      7.99 o
   1   8  11      531.36      508.82     15.29 o
   2   8  11      150.46      159.86      7.71 o
   3   8  11       98.08      100.34      6.37 o
   4   8  11        9.00       11.93      8.81 o
   5   8  11       15.70       -0.08     10.25 o
   6   8  11       12.45       19.67     13.06 o
   7   8  11        0.50      -12.54     12.54 o
  -6   9  11       15.57       18.87     13.81 o
  -5   9  11       17.90        9.09     10.45 o
  -4   9  11      144.47      168.04      9.59 o
  -3   9  11      357.31      353.41     12.81 o
  -2   9  11       65.92       66.13      5.21 o
  -1   9  11      472.12      448.71     14.64 o
   0   9  11      407.66      383.59     16.76 o
   1   9  11      409.18      382.67     12.50 o
   2   9  11       23.17       21.94      9.16 o
   3   9  11      401.07      401.47     12.41 o
   4   9  11      159.37      178.03      8.36 o
   5   9  11       18.51        9.63      9.88 o
   6   9  11       16.72        2.85     10.18 o
  -6  10  11        6.74       12.34     14.91 o
  -5  10  11       24.14       36.40     10.77 o
  -4  10  11       68.24       62.12     10.65 o
  -3  10  11       22.79       15.76      6.23 o
  -2  10  11      166.75      175.99      7.42 o
  -1  10  11      210.76      193.39     10.98 o
   0  10  11        9.38        8.46      5.48 o
   1  10  11      172.53      157.37      8.24 o
   2  10  11      140.06      147.08      7.01 o
   3  10  11       44.56       30.22      6.23 o
   4  10  11       62.57       75.22      8.24 o
   5  10  11       25.33       38.76      9.40 o
   6  10  11        6.24       -5.62     11.66 o
  -6  11  11       12.93       23.28     12.92 o
  -5  11  11       71.29       73.95     11.59 o
  -4  11  11       30.14       33.90      8.57 o
  -3  11  11      112.98      121.62      8.37 o
  -2  11  11      103.00      112.68      7.00 o
  -1  11  11      531.19      558.20     28.08 o
   0  11  11      555.11      547.42     27.83 o
   1  11  11      559.07      551.47     22.56 o
   2  11  11       94.96      103.52      7.57 o
   3  11  11      127.95      125.66      8.16 o
   4  11  11       31.26       26.67      9.02 o
   5  11  11       62.29       64.61     11.27 o
   6  11  11       19.27       27.34     16.07 o
  -5  12  11        0.77       14.01     11.82 o
  -4  12  11       74.02       89.23      9.57 o
  -3  12  11       70.76       64.99      7.88 o
  -2  12  11       75.10       76.51      8.71 o
  -1  12  11      104.34       77.98     13.47 o
   0  12  11       28.34       47.83     12.89 o
   1  12  11      100.90       85.32     13.86 o
   2  12  11       82.77       81.30     10.23 o
   3  12  11       64.95       71.65      8.77 o
   4  12  11       75.26       76.32     10.27 o
   5  12  11        3.28        3.10     11.34 o
  -5  13  11        7.07       12.72     12.59 o
  -4  13  11       13.68       22.03     11.48 o
  -3  13  11       69.61       55.92     13.87 o
  -2  13  11      140.24      151.13     12.60 o
  -1  13  11      179.61      179.73     15.55 o
   0  13  11      197.04      196.70     16.24 o
   1  13  11      162.89      163.04     15.81 o
   2  13  11      128.42      142.95     10.70 o
   3  13  11       70.49       76.15     11.82 o
   4  13  11       11.00       12.90     12.31 o
   5  13  11        6.84        5.63     25.20 o
  -4  14  11       30.81       17.70     14.29 o
  -3  14  11       14.17        9.71     10.86 o
  -2  14  11       16.45      -10.06     15.22 o
  -1  14  11       77.79       87.67     19.00 o
   0  14  11        8.54       11.12     14.86 o
   1  14  11       97.63      100.17     15.50 o
   2  14  11       20.50       13.19      9.45 o
   3  14  11       14.80       41.08     11.59 o
   4  14  11       28.26       13.17     12.92 o
  -3  15  11       40.93       42.61     17.65 o
  -2  15  11       89.64       75.96     19.97 o
  -1  15  11       42.41        5.73     15.25 o
   0  15  11        2.31       11.66     15.18 o
   1  15  11       57.84       55.21     32.24 o
   2  15  11       83.79      111.28     17.63 o
   3  15  11       31.14       51.88     12.21 o
  -2  16  11       10.82       21.16     17.71 o
  -1  16  11       45.43       37.13     17.05 o
   0  16  11        6.26       41.17     17.39 o
   1  16  11       41.35       41.80     17.75 o
   2  16  11       10.93       -9.07     18.33 o
   0   0  12      215.47      175.42      9.23 o
   1   0  12      310.92      324.31      9.00 o
   2   0  12     1127.36     1044.87     26.11 o
   3   0  12        6.32        5.20      4.22 o
   4   0  12      492.53      521.42     14.55 o
   5   0  12        2.04       10.01      6.15 o
   6   0  12       47.09       45.83      7.45 o
   7   0  12        0.52        6.24      8.47 o
   8   0  12        5.75       -5.72     16.60 o
  -7   1  12       11.23       33.05      9.48 o
  -6   1  12       10.66       11.35      7.46 o
  -5   1  12       73.45       84.21      6.62 o
  -4   1  12      419.97      397.84     12.05 o
  -3   1  12      339.35      351.47      9.54 o
  -2   1  12      434.16      439.64     11.41 o
  -1   1  12      241.69      282.44      8.19 o
   0   1  12     1831.97     1966.56     48.27 o
   1   1  12      263.05      293.34      8.14 o
   2   1  12      379.13      396.11     12.60 o
   3   1  12      322.82      341.24     11.44 o
   4   1  12      422.94      413.23     12.28 o
   5   1  12       88.80       92.60      6.80 o
   6   1  12       13.87       10.40      8.50 o
   7   1  12        6.40       13.59      9.54 o
  -7   2  12        5.53        7.02      9.58 o
  -6   2  12       56.32       61.42      8.27 o
  -5   2  12        4.10        4.07      6.08 o
  -4   2  12      389.03      379.55     11.87 o
  -3   2  12      430.21      435.33     11.09 o
  -2   2  12     1048.57     1021.78     24.30 o
  -1   2  12      962.99     1013.70     26.39 o
   0   2  12     1790.79     1784.76     43.84 o
   1   2  12     1062.53     1114.71     26.44 o
   2   2  12      886.62      902.37     26.78 o
   3   2  12      405.07      417.56     13.30 o
   4   2  12      435.98      410.98     12.02 o
   5   2  12        6.54        6.16      6.29 o
   6   2  12       54.49       62.97      8.70 o
   7   2  12        6.32        3.98      8.62 o
  -7   3  12        8.32       14.48     10.24 o
  -6   3  12        1.29       -4.16      7.95 o
  -5   3  12       25.65       25.37      6.34 o
  -4   3  12      310.42      328.01     10.40 o
  -3   3  12      247.01      242.69      7.31 o
  -2   3  12      621.50      593.34     15.38 o
  -1   3  12      664.42      712.66     19.88 o
   0   3  12      296.27      306.27      7.84 o
   1   3  12      691.62      717.69     22.25 o
   2   3  12      597.30      589.43     17.06 o
   3   3  12      286.89      288.76      9.61 o
   4   3  12      292.04      304.50     10.21 o
   5   3  12       24.36       17.28      7.18 o
   6   3  12        2.42       -4.44      8.31 o
   7   3  12        9.01        0.78      9.09 o
  -7   4  12        7.72       16.30     10.82 o
  -6   4  12       16.98       12.15      8.93 o
  -5   4  12       55.39       56.12      8.66 o
  -4   4  12       61.49       68.60      5.78 o
  -3   4  12      355.73      347.17      9.85 o
  -2   4  12      750.05      685.97     18.45 o
  -1   4  12      679.02      669.03     17.92 o
   0   4  12     1067.86     1051.75     28.86 o
   1   4  12      569.29      547.37     16.66 o
   2   4  12      628.27      592.10     20.46 o
   3   4  12      395.23      388.53     11.04 o
   4   4  12      101.19      112.77      6.96 o
   5   4  12       47.05       56.90      9.18 o
   6   4  12       14.34       12.74      8.87 o
   7   4  12        6.01        1.07      9.09 o
  -7   5  12        2.31       -5.24     11.75 o
  -6   5  12        0.72       10.92      9.87 o
  -5   5  12       27.91       46.93      8.09 o
  -4   5  12      132.52      144.25      7.18 o
  -3   5  12       95.29       92.71      6.65 o
  -2   5  12      325.23      335.08     10.86 o
  -1   5  12       19.03       23.64      3.65 o
   0   5  12     1133.34     1137.15     28.31 o
   1   5  12       10.74       12.85      3.99 o
   2   5  12      365.91      348.71     12.51 o
   3   5  12      147.21      155.25      6.89 o
   4   5  12      132.11      140.89      7.89 o
   5   5  12       22.64       33.51      7.78 o
   6   5  12        1.46       14.17      9.98 o
   7   5  12        4.21       -1.22      9.63 o
  -7   6  12        2.64        6.97     11.38 o
  -6   6  12        6.20       -7.02      9.50 o
  -5   6  12       19.45       22.57      8.13 o
  -4   6  12      211.15      218.03      9.89 o
  -3   6  12       16.48        5.90      4.38 o
  -2   6  12      713.04      694.36     18.38 o
  -1   6  12      243.00      237.18      7.41 o
   0   6  12     1485.27     1519.10     37.50 o
   1   6  12      246.07      243.22      7.43 o
   2   6  12      797.71      770.11     23.71 o
   3   6  12       40.76       44.06      6.09 o
   4   6  12      174.71      212.77      9.45 o
   5   6  12       26.71       26.21      8.10 o
   6   6  12        5.51        6.93      8.31 o
   7   6  12        3.73        8.08     10.59 o
  -7   7  12       11.34       25.13     13.75 o
  -6   7  12       33.61       33.81     10.23 o
  -5   7  12       96.28      117.57      9.18 o
  -4   7  12       63.79       88.51      7.81 o
  -3   7  12      177.56      205.12      8.43 o
  -2   7  12      214.68      198.80      7.71 o
  -1   7  12       24.86       32.15      4.59 o
   0   7  12      806.68      817.21     20.64 o
   1   7  12       14.96       10.05      3.73 o
   2   7  12      190.34      190.41      8.81 o
   3   7  12      208.02      234.32      8.28 o
   4   7  12       88.90       93.95      7.78 o
   5   7  12       89.16       90.29      9.86 o
   6   7  12       30.27       37.83      8.81 o
   7   7  12       14.93      -13.88     13.88 o
  -7   8  12        2.14       -9.61     22.31 o
  -6   8  12        7.12        4.76     13.17 o
  -5   8  12       68.31       69.00      9.03 o
  -4   8  12      136.91      137.18      9.12 o
  -3   8  12       99.72      113.43      6.61 o
  -2   8  12      369.47      360.19     11.24 o
  -1   8  12      759.59      757.17     19.73 o
   0   8  12      771.05      714.78     26.93 o
   1   8  12      819.27      809.56     22.43 o
   2   8  12      264.13      261.19     11.32 o
   3   8  12       63.38       69.71      6.37 o
   4   8  12      166.45      163.43      8.94 o
   5   8  12       72.05       76.35      8.12 o
   6   8  12        4.52        9.88      8.88 o
  -6   9  12        4.78       -7.35     12.25 o
  -5   9  12       34.27       47.69     11.95 o
  -4   9  12       16.08       26.53      7.18 o
  -3   9  12       85.57       82.69      6.77 o
  -2   9  12      159.21      170.50      7.07 o
  -1   9  12        6.28       11.86      4.51 o
   0   9  12      580.55      560.72     22.42 o
   1   9  12       10.98       13.36      4.94 o
   2   9  12      134.62      137.52      8.20 o
   3   9  12      100.95      101.55      6.93 o
   4   9  12       12.77       24.62      7.95 o
   5   9  12       31.17       31.21      8.97 o
   6   9  12        4.11      -10.34     10.34 o
  -6  10  12        1.79        1.60     12.62 o
  -5  10  12       53.88       70.96     11.13 o
  -4  10  12        9.92       18.90      8.25 o
  -3  10  12      153.20      167.82      8.17 o
  -2  10  12      164.74      160.21      7.26 o
  -1  10  12       75.72       72.79      9.07 o
   0  10  12      567.28      590.71     23.62 o
   1  10  12       32.55       27.14     11.02 o
   2  10  12      152.88      145.42      7.48 o
   3  10  12      111.71      130.80      7.58 o
   4  10  12       18.03       15.19      8.14 o
   5  10  12       69.48       68.01      9.69 o
   6  10  12        2.83       -8.37     11.80 o
  -5  11  12       10.85       37.04     11.52 o
  -4  11  12        3.04       -0.19      8.75 o
  -3  11  12       14.19        7.13      7.20 o
  -2  11  12      230.48      193.76      9.23 o
  -1  11  12        2.44       15.55     12.16 o
   0  11  12      174.15      191.07     14.92 o
   1  11  12        5.09        9.63     12.48 o
   2  11  12      225.89      205.25     13.97 o
   3  11  12       17.51       11.51      7.41 o
   4  11  12        0.99        3.87      8.26 o
   5  11  12       14.79       25.25     10.84 o
  -5  12  12       21.99       25.29     12.42 o
  -4  12  12        2.74        1.77     10.57 o
  -3  12  12       86.74       95.10      8.36 o
  -2  12  12       50.72       55.76      8.39 o
  -1  12  12      149.20      168.30     15.29 o
   0  12  12      274.49      257.10     17.60 o
   1  12  12      165.64      188.82     18.01 o
   2  12  12       60.93       60.53      8.87 o
   3  12  12       90.50       87.45     10.66 o
   4  12  12        3.57        9.06     10.10 o
   5  12  12       21.11       37.17     12.07 o
  -4  13  12        5.38       10.35      9.80 o
  -3  13  12        4.51      -17.51     17.51 o
  -2  13  12       57.10       52.71     14.93 o
  -1  13  12        1.56        2.61     14.33 o
   0  13  12      103.84      109.36     15.74 o
   1  13  12        0.71       20.74     14.18 o
   2  13  12       62.72       64.35     10.88 o
   3  13  12        7.59        2.04     11.22 o
   4  13  12       11.64       19.78     12.82 o
  -4  14  12        2.21      -14.81     17.41 o
  -3  14  12       28.76       14.82     10.51 o
  -2  14  12       18.40       43.18     16.93 o
  -1  14  12      164.09      162.18     19.58 o
   0  14  12        9.98       13.88     15.44 o
   1  14  12      139.79      134.02     16.17 o
   2  14  12       17.72       34.76     16.73 o
   3  14  12       34.37       14.71     11.41 o
   4  14  12        2.92       -9.51     13.04 o
  -3  15  12        3.62        0.22     16.36 o
  -2  15  12       35.03       55.83     17.94 o
  -1  15  12        0.42       16.37     16.53 o
   0  15  12       69.87       54.05     17.97 o
   1  15  12        0.71        0.92     25.16 o
   2  15  12       32.58       29.45     18.08 o
   3  15  12        1.10        5.54     19.06 o
  -1  16  12       68.74       60.95     17.83 o
   0  16  12       56.52       63.42     17.54 o
   1  16  12       89.45       82.41     18.10 o
   1   0  13     1198.65     1112.54     27.65 o
   2   0  13       47.24       38.53      3.88 o
   3   0  13      251.69      244.20      8.85 o
   4   0  13      222.93      259.17      8.79 o
   5   0  13      166.05      176.77      8.06 o
   6   0  13        3.90        0.51      8.14 o
   7   0  13        1.37        5.35     10.85 o
  -7   1  13        1.93        0.16      9.54 o
  -6   1  13       13.10       22.51      7.41 o
  -5   1  13      139.51      159.38      7.67 o
  -4   1  13      151.02      149.04      7.74 o
  -3   1  13      400.12      401.15     11.76 o
  -2   1  13      194.90      204.21      6.74 o
  -1   1  13      512.41      497.61     12.71 o
   0   1  13       14.22       50.25      8.77 o
   1   1  13      482.06      468.85     12.70 o
   2   1  13      185.45      208.20      7.56 o
   3   1  13      423.15      423.87     13.02 o
   4   1  13      167.04      173.60      6.95 o
   5   1  13      137.12      146.26      7.80 o
   6   1  13       18.52       23.02      7.64 o
   7   1  13        2.63       -3.01      9.88 o
  -7   2  13        1.61        0.62      9.59 o
  -6   2  13        2.83        5.41      8.75 o
  -5   2  13       12.45       20.10      6.86 o
  -4   2  13       12.45       28.16      5.31 o
  -3   2  13      287.54      243.73      7.82 o
  -2   2  13      105.91      111.32      5.04 o
  -1   2  13     1500.13     1574.07     39.93 o
   0   2  13        1.48       21.80      6.55 o
   1   2  13     1594.13     1666.55     39.96 o
   2   2  13      104.90      119.39      5.45 o
   3   2  13      297.38      268.27      9.51 o
   4   2  13       21.01       32.35      5.37 o
   5   2  13       21.85       26.02      6.62 o
   6   2  13        4.28       11.70     11.24 o
   7   2  13        1.05       -9.95      9.95 o
  -7   3  13        0.04       -7.98     11.07 o
  -6   3  13       29.82       32.91      8.23 o
  -5   3  13       29.77       34.81      7.05 o
  -4   3  13       44.11       53.04      5.60 o
  -3   3  13      710.75      694.93     16.02 o
  -2   3  13      663.89      680.22     16.66 o
  -1   3  13     2198.71     2225.29     56.63 o
   0   3  13       65.24       49.99      3.13 o
   1   3  13     1926.50     1916.11     62.21 o
   2   3  13      567.03      595.60     18.37 o
   3   3  13      722.67      751.40     20.82 o
   4   3  13       44.89       43.40      5.73 o
   5   3  13       31.28       24.60      7.42 o
   6   3  13       26.08       31.67      8.73 o
   7   3  13        0.12       -3.86      8.88 o
  -7   4  13        6.70       18.38     11.40 o
  -6   4  13        2.32        0.61      9.10 o
  -5   4  13       19.18       17.84      7.17 o
  -4   4  13       55.70       64.46      6.42 o
  -3   4  13      583.12      550.35     12.97 o
  -2   4  13      407.60      382.48     11.39 o
  -1   4  13     1083.44     1057.00     30.06 o
   0   4  13      249.82      258.97      8.63 o
   1   4  13     1189.85     1166.53     31.07 o
   2   4  13      404.75      369.84     15.73 o
   3   4  13      579.29      570.22     16.83 o
   4   4  13       51.24       54.78      7.06 o
   5   4  13       25.81       22.10      7.64 o
   6   4  13        3.77        9.81      9.12 o
   7   4  13        7.17        7.31      9.96 o
  -7   5  13        1.26       14.83     10.97 o
  -6   5  13       16.22        9.81      9.53 o
  -5   5  13       24.71       25.08      8.20 o
  -4   5  13      293.31      286.07     12.19 o
  -3   5  13      119.29      117.47      5.54 o
  -2   5  13       89.90       76.12      5.91 o
  -1   5  13      263.10      255.63      9.10 o
   0   5  13      117.32      126.14      5.35 o
   1   5  13      290.01      282.32      9.40 o
   2   5  13       52.09       54.24      5.96 o
   3   5  13      110.16      112.61      7.69 o
   4   5  13      298.92      312.14     11.40 o
   5   5  13       25.17       24.32      7.87 o
   6   5  13       18.75       19.21      9.40 o
   7   5  13        1.22       20.57     10.55 o
  -7   6  13        3.45      -11.10     11.10 o
  -6   6  13       20.93       24.66     14.75 o
  -5   6  13       38.64       35.32      8.28 o
  -4   6  13       83.44       83.73      7.97 o
  -3   6  13      164.11      156.62      7.25 o
  -2   6  13      162.49      162.29      6.92 o
  -1   6  13      787.12      750.10     21.60 o
   0   6  13        8.39       18.27      3.13 o
   1   6  13      807.21      789.44     21.89 o
   2   6  13      187.45      193.44      8.25 o
   3   6  13      150.55      148.49      7.82 o
   4   6  13       96.46      110.29      7.79 o
   5   6  13       23.91       27.66      8.38 o
   6   6  13       15.21       26.89      8.49 o
   7   6  13        2.98      -13.15     13.15 o
  -7   7  13        6.02       16.00     13.44 o
  -6   7  13       11.78       12.00     12.37 o
  -5   7  13       16.48       10.33      8.55 o
  -4   7  13      137.90      126.27      8.54 o
  -3   7  13       58.70       72.71      6.56 o
  -2   7  13      551.70      546.11     14.96 o
  -1   7  13      657.86      623.78     18.54 o
   0   7  13      122.34      107.71      5.11 o
   1   7  13      699.46      674.53     18.91 o
   2   7  13      582.48      580.56     19.07 o
   3   7  13       57.91       53.14      6.75 o
   4   7  13      101.71       98.92      8.22 o
   5   7  13       21.78       24.81      8.62 o
   6   7  13       10.02       20.56      8.83 o
   7   7  13        6.04       33.69     12.90 o
  -6   8  13        9.70       16.25     11.87 o
  -5   8  13       36.29       37.39      9.05 o
  -4   8  13       26.63       37.36      9.34 o
  -3   8  13      176.17      152.58      7.58 o
  -2   8  13      102.53      111.24      6.19 o
  -1   8  13      511.52      510.89     18.34 o
   0   8  13        4.77        8.32      3.61 o
   1   8  13      608.02      633.57     19.80 o
   2   8  13      118.44      115.37      7.65 o
   3   8  13      144.19      129.46      7.30 o
   4   8  13       20.43       15.38      8.00 o
   5   8  13       34.74       35.90      8.08 o
   6   8  13       11.32       14.39      9.26 o
  -6   9  13       10.33        8.99     12.09 o
  -5   9  13        2.02       21.96     11.02 o
  -4   9  13       77.45       90.56      7.92 o
  -3   9  13        5.26       10.40      6.07 o
  -2   9  13      470.15      445.85     14.06 o
  -1   9  13      258.63      247.56      8.53 o
   0   9  13      119.20      138.56     10.06 o
   1   9  13      181.62      182.39      9.20 o
   2   9  13      468.49      440.51     16.44 o
   3   9  13        2.39       -3.00      6.57 o
   4   9  13       82.36       76.98      7.81 o
   5   9  13        3.35       12.36      9.15 o
   6   9  13        8.67        1.01     15.73 o
  -6  10  13       13.26       25.66     13.01 o
  -5  10  13       40.86       66.12     12.19 o
  -4  10  13       39.56       63.74      8.85 o
  -3  10  13      247.77      236.69      9.74 o
  -2  10  13        5.80       14.01      5.38 o
  -1  10  13      121.77      141.23     10.86 o
   0  10  13        4.62       24.80      9.32 o
   1  10  13      131.57      148.30      7.82 o
   2  10  13        8.84       -5.28      6.81 o
   3  10  13      243.34      231.63      8.70 o
   4  10  13       44.04       32.06      8.48 o
   5  10  13       43.86       58.65      9.81 o
   6  10  13       13.49       27.87     14.82 o
  -5  11  13       12.75        8.11     11.69 o
  -4  11  13       31.34       48.37      9.18 o
  -3  11  13       19.25       25.63      7.61 o
  -2  11  13      163.80      157.56      8.21 o
  -1  11  13       68.97       86.55     13.69 o
   0  11  13      160.97      174.39     15.03 o
   1  11  13       61.11       51.07     18.63 o
   2  11  13      149.90      141.82      8.75 o
   3  11  13       22.24       17.44      7.63 o
   4  11  13       36.34       38.83      8.62 o
   5  11  13       10.71        5.68     11.21 o
  -5  12  13        2.30      -11.84     11.84 o
  -4  12  13        4.09        0.58      9.00 o
  -3  12  13       67.37       76.25      8.35 o
  -2  12  13       20.36       14.22      8.35 o
  -1  12  13      229.27      212.29     27.70 o
   0  12  13        0.59        3.96     18.83 o
   1  12  13      235.00      231.20     18.15 o
   2  12  13       19.33       15.37      8.70 o
   3  12  13       74.50       79.59     16.93 o
   4  12  13        7.95        6.84     10.06 o
   5  12  13        5.71       10.06     11.36 o
  -4  13  13       22.42       10.27      9.98 o
  -3  13  13        3.36        0.52     10.42 o
  -2  13  13       83.19       84.15     14.74 o
  -1  13  13       38.44       28.14     14.48 o
   0  13  13      194.23      179.91     16.85 o
   1  13  13       40.19       32.94     25.22 o
   2  13  13       79.45       88.52      9.91 o
   3  13  13        1.52       -9.80     10.85 o
   4  13  13       18.22       21.39     12.97 o
  -3  14  13       52.04       44.11     16.71 o
  -2  14  13        5.01        6.22     16.22 o
  -1  14  13      142.21      139.26     16.60 o
   0  14  13       32.75        7.27     15.39 o
   1  14  13      130.76      117.47     16.43 o
   2  14  13        4.65       17.54     21.59 o
   3  14  13       50.43       53.61     12.39 o
  -2  15  13        8.04        7.32     16.77 o
  -1  15  13       20.26        8.22     15.77 o
   0  15  13       46.18       43.85     23.99 o
   1  15  13       25.90       49.05     17.32 o
   2  15  13       12.61       25.82     18.75 o
  -1  16  13       40.84       28.54     18.23 o
   0  16  13       32.35       30.03     18.70 o
   1  16  13       38.44       18.53     18.08 o
   0   0  14     1122.18     1082.19     38.19 o
   1   0  14      257.75      265.13      7.98 o
   2   0  14      278.85      271.20      8.36 o
   3   0  14        6.03        8.12      5.52 o
   4   0  14        0.42        1.53      5.51 o
   5   0  14       94.97       94.53      7.14 o
   6   0  14        1.01       -1.84      7.75 o
   7   0  14        8.47       15.28     14.70 o
  -7   1  14        4.18      -10.26     10.80 o
  -6   1  14       33.00       49.77     11.90 o
  -5   1  14       33.15       23.09      6.59 o
  -4   1  14        1.29        3.18      6.22 o
  -3   1  14       62.14       78.86      5.48 o
  -2   1  14      793.03      768.97     19.33 o
  -1   1  14       16.29       18.13      3.47 o
   0   1  14     2484.42     2440.79     59.87 o
   1   1  14       18.69       25.01      4.37 o
   2   1  14      747.98      735.26     21.30 o
   3   1  14       53.68       58.86      5.68 o
   4   1  14       13.53       -0.37      5.47 o
   5   1  14       41.64       42.62      6.63 o
   6   1  14       26.15       49.54      9.12 o
   7   1  14        5.19       15.05     10.01 o
  -7   2  14        9.02       14.46     11.07 o
  -6   2  14        0.22        6.06      8.52 o
  -5   2  14      112.50      115.28      7.57 o
  -4   2  14       57.41       65.15      5.83 o
  -3   2  14       82.51      107.28      5.61 o
  -2   2  14      366.98      368.92     10.60 o
  -1   2  14        6.81       16.00      4.01 o
   0   2  14       18.82       16.82      3.33 o
   1   2  14        2.60        9.12      3.33 o
   2   2  14      358.10      377.19     11.83 o
   3   2  14       99.93      120.34      6.29 o
   4   2  14       54.96       69.57      6.16 o
   5   2  14       96.21       91.69     10.26 o
   6   2  14        0.02        7.98      8.81 o
   7   2  14       10.85       11.39     10.30 o
  -7   3  14        6.31       30.02     11.03 o
  -6   3  14        3.80        9.46      9.50 o
  -5   3  14        4.08        2.96     11.23 o
  -4   3  14       98.30      104.67      6.15 o
  -3   3  14      308.96      300.36      8.17 o
  -2   3  14      353.41      333.30     10.13 o
  -1   3  14      125.94      145.12      6.57 o
   0   3  14      516.73      467.13     13.74 o
   1   3  14      141.45      139.41      6.84 o
   2   3  14      374.75      372.32     11.45 o
   3   3  14      275.54      267.17      9.99 o
   4   3  14       61.57       67.11      7.11 o
   5   3  14        3.01        5.01      7.57 o
   6   3  14        2.72       -1.01      9.18 o
   7   3  14        5.53      -10.96     12.10 o
  -7   4  14        3.58      -10.57     10.57 o
  -6   4  14        2.29       -7.27      9.49 o
  -5   4  14       65.14       62.62      8.56 o
  -4   4  14       64.21       60.62      6.55 o
  -3   4  14      706.60      682.96     16.43 o
  -2   4  14      120.24      122.50      5.94 o
  -1   4  14       89.79       87.62     10.95 o
   0   4  14      380.21      364.35     11.31 o
   1   4  14       52.79       54.93      5.45 o
   2   4  14      156.72      145.39      6.01 o
   3   4  14      633.86      645.19     22.17 o
   4   4  14       70.82       78.08      9.95 o
   5   4  14       77.82       97.51      8.84 o
   6   4  14        3.15       -3.94      9.21 o
   7   4  14        3.71       14.06     10.39 o
  -7   5  14        1.76        8.26     11.21 o
  -6   5  14        2.49       -8.76      9.59 o
  -5   5  14        2.20        0.79     10.07 o
  -4   5  14      252.72      245.94     11.36 o
  -3   5  14      135.09      143.49      7.18 o
  -2   5  14     1136.61     1065.99     34.49 o
  -1   5  14      105.70      106.42      5.53 o
   0   5  14      235.59      232.67      8.35 o
   1   5  14      123.28      123.36      5.47 o
   2   5  14     1228.96     1197.59     35.74 o
   3   5  14      141.52      144.80      8.63 o
   4   5  14      236.46      226.87     10.07 o
   5   5  14        4.56       -8.05      8.05 o
   6   5  14        3.99       -3.90      9.53 o
   7   5  14        1.14       -4.34     11.08 o
  -7   6  14        7.28        7.65     11.65 o
  -6   6  14        5.94       39.07     10.12 o
  -5   6  14        5.07        8.85      8.60 o
  -4   6  14       83.92       90.80      8.17 o
  -3   6  14      119.85      123.82      7.00 o
  -2   6  14       53.95       54.88      6.34 o
  -1   6  14      193.90      192.57      7.79 o
   0   6  14       44.28       54.53      4.40 o
   1   6  14      248.39      233.01      8.09 o
   2   6  14       47.70       41.42      6.28 o
   3   6  14      118.36      132.41      8.40 o
   4   6  14       72.24       86.63      7.89 o
   5   6  14        5.48        7.06      9.75 o
   6   6  14        6.21        4.09      8.65 o
   7   6  14        9.36       11.31     11.13 o
  -6   7  14       16.32       24.48     10.28 o
  -5   7  14       19.43       18.60      9.48 o
  -4   7  14       17.81       24.24      7.46 o
  -3   7  14       20.44       24.69      5.95 o
  -2   7  14      509.78      514.81     14.95 o
  -1   7  14      229.24      235.25      9.43 o
   0   7  14      951.37      928.10     26.02 o
   1   7  14      191.16      176.08      8.61 o
   2   7  14      677.62      675.04     20.63 o
   3   7  14       24.49       26.30      6.70 o
   4   7  14       12.85       13.48      7.60 o
   5   7  14       16.19        4.08      8.66 o
   6   7  14       18.10       33.11      9.20 o
  -6   8  14        2.64       -3.77     12.15 o
  -5   8  14       13.79       15.44      9.20 o
  -4   8  14        4.71        3.28      7.15 o
  -3   8  14      299.40      301.14     10.69 o
  -2   8  14      249.74      238.15      9.17 o
  -1   8  14      130.56      131.72      7.64 o
   0   8  14       18.28       35.90      5.74 o
   1   8  14      173.95      163.34      7.93 o
   2   8  14      246.01      241.78     10.98 o
   3   8  14      263.06      247.90     10.67 o
   4   8  14        5.36        3.14     11.28 o
   5   8  14       17.61       20.80      8.19 o
   6   8  14        3.22       14.13      9.71 o
  -6   9  14        2.31        6.86     12.21 o
  -5   9  14       10.79        6.15     11.20 o
  -4   9  14      136.56      139.69      8.88 o
  -3   9  14       57.88       44.29      8.09 o
  -2   9  14      433.78      426.73     14.00 o
  -1   9  14      176.89      167.86      7.28 o
   0   9  14      768.95      746.79     24.19 o
   1   9  14      188.00      169.57      9.02 o
   2   9  14      454.98      424.75     15.99 o
   3   9  14       46.36       37.39      6.80 o
   4   9  14      119.43      126.18      9.66 o
   5   9  14        9.23        3.41      8.38 o
   6   9  14        2.03      -10.19     10.84 o
  -6  10  14        0.70        6.76     13.01 o
  -5  10  14       48.88       61.01     11.66 o
  -4  10  14        9.65       27.55      8.72 o
  -3  10  14       55.65       79.90      7.50 o
  -2  10  14       29.68       31.62      6.12 o
  -1  10  14       72.11       81.55      6.84 o
   0  10  14       62.70       72.53      9.72 o
   1  10  14       58.50       58.86      7.00 o
   2  10  14       35.39       36.17      7.43 o
   3  10  14       68.30       77.89      7.53 o
   4  10  14        7.91       -1.44      8.63 o
   5  10  14       43.66       60.83     12.93 o
   6  10  14        0.97       11.52     15.09 o
  -5  11  14       14.01       12.91     13.15 o
  -4  11  14       82.80       68.46      9.46 o
  -3  11  14       12.69       12.71      7.76 o
  -2  11  14      218.71      223.02      9.97 o
  -1  11  14       24.73       27.45     12.36 o
   0  11  14      142.63      162.13     14.69 o
   1  11  14       20.43       20.95     12.57 o
   2  11  14      182.08      192.09      9.69 o
   3  11  14       16.77       19.37      7.92 o
   4  11  14       86.90       68.51      9.49 o
   5  11  14       15.00        8.19     11.32 o
  -5  12  14        6.93       24.05     12.87 o
  -4  12  14        2.50       20.26     13.93 o
  -3  12  14      126.06      121.20     17.81 o
  -2  12  14        1.16        6.76     11.73 o
  -1  12  14       94.62       88.80     14.61 o
   0  12  14        3.57       -3.87     14.30 o
   1  12  14       96.72       93.32     14.64 o
   2  12  14        1.52       -1.83      8.39 o
   3  12  14      134.36      157.65     12.60 o
   4  12  14        3.11       -4.49     12.47 o
   5  12  14        2.87       18.25     12.18 o
  -4  13  14       34.71       36.70     25.29 o
  -3  13  14        8.16      -10.85     13.66 o
  -2  13  14       90.27       81.57     15.28 o
  -1  13  14       13.61       21.81     15.61 o
   0  13  14      122.62      127.34     16.37 o
   1  13  14       15.83        4.67     15.19 o
   2  13  14       94.58      111.66     17.72 o
   3  13  14       10.57       24.64     11.01 o
   4  13  14       28.09       26.22     13.03 o
  -3  14  14       46.25       65.02     17.44 o
  -2  14  14       19.60      -14.45     15.40 o
  -1  14  14       96.12      144.97     17.80 o
   0  14  14        0.89      -15.88     15.88 o
   1  14  14       96.04      120.66     17.80 o
   2  14  14       18.46        8.19     17.36 o
   3  14  14       52.42       49.17     17.47 o
  -2  15  14       36.31       57.57     17.80 o
  -1  15  14       21.50       27.86     31.66 o
   0  15  14       60.04       61.36     21.03 o
   1  15  14       18.53       12.71     32.69 o
   2  15  14       32.08       24.05     18.75 o
   1   0  15     1213.37     1108.17     27.70 o
   2   0  15        0.00       -3.95      3.95 o
   3   0  15      382.47      382.56     12.58 o
   4   0  15        0.92       -4.40      5.63 o
   5   0  15      104.09      104.93      7.53 o
   6   0  15       10.37       29.68      9.89 o
   7   0  15       33.23       24.18     11.77 o
  -7   1  15        1.15       21.85     11.39 o
  -6   1  15       51.67       69.44     12.13 o
  -5   1  15        0.21        6.27      8.89 o
  -4   1  15       75.30       95.81      6.50 o
  -3   1  15       37.59       37.24      5.45 o
  -2   1  15      128.34      138.80      5.80 o
  -1   1  15       90.88       98.70      4.52 o
   0   1  15      277.37      333.92      9.64 o
   1   1  15       95.93       91.52      4.54 o
   2   1  15      149.56      163.58      6.48 o
   3   1  15       38.17       32.28      5.48 o
   4   1  15       97.97      107.77      6.17 o
   5   1  15        0.23       -3.90      6.83 o
   6   1  15       46.67       60.93      9.39 o
   7   1  15        1.10        4.42     16.09 o
  -7   2  15        0.32       15.20     11.20 o
  -6   2  15        8.43       10.21      8.76 o
  -5   2  15       11.47       21.43      7.34 o
  -4   2  15       12.67       13.97      5.62 o
  -3   2  15      278.95      264.23     10.57 o
  -2   2  15        0.11        3.51      4.04 o
  -1   2  15      815.74      794.76     20.98 o
   0   2  15      640.91      627.24     16.26 o
   1   2  15      874.44      857.66     21.01 o
   2   2  15        0.47       -1.15      4.67 o
   3   2  15      360.34      361.35     11.23 o
   4   2  15       13.95       17.63      5.47 o
   5   2  15        6.72        8.56      7.77 o
   6   2  15        7.66        1.03      9.16 o
   7   2  15        0.18        1.74     11.03 o
  -7   3  15        0.77      -10.72     11.16 o
  -6   3  15       16.28       22.44      9.86 o
  -5   3  15       11.75       -4.77      7.43 o
  -4   3  15       20.71       36.97      7.27 o
  -3   3  15       64.51       68.45      4.55 o
  -2   3  15      192.06      188.53      6.39 o
  -1   3  15        3.52        7.53      3.13 o
   0   3  15      449.17      444.52     13.30 o
   1   3  15        3.23       -1.16      3.58 o
   2   3  15      159.55      164.34      7.61 o
   3   3  15       63.63       69.71      6.05 o
   4   3  15       29.97       43.52      6.43 o
   5   3  15       10.64       -1.49      8.03 o
   6   3  15       18.81       16.80      9.28 o
   7   3  15        0.62        0.48     10.64 o
  -7   4  15        4.27       -5.65     11.77 o
  -6   4  15        7.29       20.06      9.98 o
  -5   4  15       33.59       19.68      8.31 o
  -4   4  15        3.16       10.57      7.33 o
  -3   4  15      509.95      504.12     13.01 o
  -2   4  15       54.20       41.52      4.86 o
  -1   4  15     1240.07     1196.84     34.17 o
   0   4  15       44.87       42.49      5.23 o
   1   4  15     1363.75     1347.24     39.05 o
   2   4  15       61.30       74.80      6.36 o
   3   4  15      505.23      505.75     17.95 o
   4   4  15        2.45        9.32      6.83 o
   5   4  15       40.97       57.84      8.49 o
   6   4  15        6.49        5.84      9.70 o
   7   4  15        3.57       11.38     10.73 o
  -7   5  15        0.78       12.20     11.33 o
  -6   5  15       38.10       43.85      9.91 o
  -5   5  15       33.46       26.81      8.63 o
  -4   5  15      178.32      185.05      9.86 o
  -3   5  15       92.18       78.12      5.92 o
  -2   5  15       32.69       43.84      6.04 o
  -1   5  15      357.81      326.37     12.70 o
   0   5  15        1.14        0.59      4.25 o
   1   5  15      361.66      346.90     12.72 o
   2   5  15       55.75       60.93      6.59 o
   3   5  15       86.98       72.15      7.57 o
   4   5  15      174.02      192.14      8.65 o
   5   5  15       33.22       28.86      8.54 o
   6   5  15       43.64       50.88     10.18 o
   7   5  15        0.58       15.83     11.07 o
  -7   6  15        0.37       19.53     11.40 o
  -6   6  15       11.91       24.11     10.37 o
  -5   6  15       22.01       12.99      8.93 o
  -4   6  15       11.59       13.25      7.67 o
  -3   6  15      125.64      142.37      7.34 o
  -2   6  15      103.87       94.01      7.17 o
  -1   6  15      639.81      626.36     19.69 o
   0   6  15      637.95      585.86     19.45 o
   1   6  15      549.12      527.37     18.80 o
   2   6  15       95.12       99.40      7.39 o
   3   6  15      113.07      118.21      8.92 o
   4   6  15       17.71       25.89      7.65 o
   5   6  15       12.97       14.46      8.72 o
   6   6  15       11.87       -1.87     10.23 o
   7   6  15        0.09      -11.62     11.62 o
  -6   7  15        2.20       10.42     10.50 o
  -5   7  15       11.26       -9.00      9.00 o
  -4   7  15       31.15       35.09      9.15 o
  -3   7  15       45.89       58.84      6.51 o
  -2   7  15      108.04      105.81      6.59 o
  -1   7  15      245.43      246.17     10.29 o
   0   7  15      345.18      332.03     12.87 o
   1   7  15      234.97      249.65     10.49 o
   2   7  15      155.95      148.12     10.00 o
   3   7  15       49.43       52.92      7.91 o
   4   7  15       19.54       37.54      7.91 o
   5   7  15       10.51        3.99      8.89 o
   6   7  15        0.83       -8.24      9.26 o
  -6   8  15        6.85       28.83     12.59 o
  -5   8  15       22.35       12.29      9.80 o
  -4   8  15        1.39        1.05      7.30 o
  -3   8  15      112.74      119.32      7.55 o
  -2   8  15       17.96       16.49      8.00 o
  -1   8  15      425.05      401.71     15.12 o
   0   8  15      152.13      143.72      7.80 o
   1   8  15      441.19      419.49     15.25 o
   2   8  15        7.90        3.08      6.78 o
   3   8  15      103.69      120.29     10.71 o
   4   8  15        4.70       -8.10      8.14 o
   5   8  15       19.94       23.10      9.58 o
   6   8  15        8.03       -9.68      9.68 o
  -6   9  15        5.85       24.86     15.48 o
  -5   9  15        4.70        7.54     10.91 o
  -4   9  15       33.81       42.88      8.14 o
  -3   9  15       13.95       17.50      6.82 o
  -2   9  15      112.50      113.14      6.94 o
  -1   9  15       49.17       51.14      8.49 o
   0   9  15        1.34        9.86      5.72 o
   1   9  15       47.87       38.29      6.76 o
   2   9  15      103.87      105.16      8.12 o
   3   9  15       16.47       13.65      7.74 o
   4   9  15       34.78       51.03      8.94 o
   5   9  15        6.52        9.54      8.72 o
   6   9  15        6.78       14.60     12.33 o
  -5  10  15       27.27       32.86     11.65 o
  -4  10  15       38.82       34.76     10.10 o
  -3  10  15      139.95      142.58      8.39 o
  -2  10  15       43.69       46.90      6.28 o
  -1  10  15      151.20      168.18      8.90 o
   0  10  15      221.93      208.16     14.48 o
   1  10  15      159.14      163.76      9.41 o
   2  10  15       48.24       55.47     14.17 o
   3  10  15      155.76      155.47      8.93 o
   4  10  15       32.50       25.48      8.88 o
   5  10  15       24.55       -2.63     10.14 o
  -5  11  15        1.16       14.58     12.38 o
  -4  11  15       30.49       31.49      9.47 o
  -3  11  15        0.73        5.72     11.65 o
  -2  11  15       66.16       72.98     12.03 o
  -1  11  15        4.47       18.54     13.35 o
   0  11  15       72.26       90.09     15.29 o
   1  11  15        2.75        2.48     13.10 o
   2  11  15       63.93       70.09     11.44 o
   3  11  15        1.52        2.73      7.98 o
   4  11  15       40.96       59.81      9.51 o
   5  11  15        1.23        5.18     11.56 o
  -4  12  15       13.17       11.57     11.59 o
  -3  12  15       32.74       41.61     10.79 o
  -2  12  15       41.61       34.32      8.70 o
  -1  12  15      105.43      121.26     15.86 o
   0  12  15       29.19       44.07     14.15 o
   1  12  15      108.10      128.25     15.71 o
   2  12  15       33.66       34.55      8.97 o
   3  12  15       36.96       47.82     11.77 o
   4  12  15       13.82        8.00     12.39 o
  -4  13  15       20.67       13.49     12.63 o
  -3  13  15        8.50        6.06     12.22 o
  -2  13  15       33.50       67.99     16.84 o
  -1  13  15        4.29       15.51     20.06 o
   0  13  15        4.78        2.00     14.81 o
   1  13  15        9.11       26.71     16.58 o
   2  13  15       31.11       12.35     16.19 o
   3  13  15       11.07       41.17     11.29 o
   4  13  15       19.74       11.11     24.53 o
  -3  14  15       27.71       38.32     18.49 o
  -2  14  15       37.37        3.05     17.49 o
  -1  14  15      126.29      128.72     21.05 o
   0  14  15        4.19        2.60     16.91 o
   1  14  15      121.24      154.68     24.90 o
   2  14  15       35.27       10.01     17.36 o
   3  14  15       24.90       14.59     19.33 o
  -2  15  15        5.32        4.17     31.66 o
  -1  15  15        1.31      -17.60     17.60 o
   0  15  15      121.21      149.20     19.75 o
   1  15  15        4.29       18.36     18.30 o
   2  15  15       14.07       55.45     20.32 o
   0   0  16      193.47      177.30      8.71 o
   1   0  16       10.26       21.65      3.90 o
   2   0  16        0.42        5.23      4.39 o
   3   0  16       97.70       93.73      6.46 o
   4   0  16      105.47       94.77      6.24 o
   5   0  16       12.31       29.36      7.22 o
   6   0  16       28.60       31.93     10.93 o
   7   0  16        7.60       16.90     11.64 o
  -7   1  16       24.22       45.47     16.13 o
  -6   1  16        7.13       10.50      9.04 o
  -5   1  16        2.92        0.63      6.91 o
  -4   1  16      185.75      192.74      7.36 o
  -3   1  16       73.65       75.71      6.05 o
  -2   1  16      725.37      676.43     18.40 o
  -1   1  16        9.92        9.42      3.91 o
   0   1  16     1814.14     1839.93     45.41 o
   1   1  16        7.05        6.91      4.45 o
   2   1  16      775.73      746.56     20.40 o
   3   1  16       65.89       70.48      6.10 o
   4   1  16      161.38      193.28      7.64 o
   5   1  16        3.95       -2.55      8.29 o
   6   1  16        5.06       14.14      9.29 o
   7   1  16       22.48       32.01     12.78 o
  -7   2  16       13.67        3.91     14.33 o
  -6   2  16       15.24       11.39     10.37 o
  -5   2  16       57.66       61.95      8.09 o
  -4   2  16       18.38        9.91      5.96 o
  -3   2  16      193.63      206.62      7.83 o
  -2   2  16       13.60       15.31      4.42 o
  -1   2  16      157.51      176.77      5.91 o
   0   2  16      119.86      132.20      5.36 o
   1   2  16      137.88      153.21      5.96 o
   2   2  16       21.67       21.04      4.97 o
   3   2  16      230.41      254.36      9.10 o
   4   2  16       14.96       14.41      6.51 o
   5   2  16       56.54       73.77     11.10 o
   6   2  16       15.57        9.44      9.73 o
   7   2  16        9.33       -5.14     11.97 o
  -7   3  16        3.75        6.21     12.90 o
  -6   3  16       24.52       16.06      9.86 o
  -5   3  16       10.76        7.61      8.61 o
  -4   3  16       70.20       78.27      7.03 o
  -3   3  16       99.89      111.08      6.79 o
  -2   3  16      624.55      605.28     14.87 o
  -1   3  16       47.24       45.62      4.00 o
   0   3  16      331.76      340.89     11.02 o
   1   3  16       51.89       55.20      5.75 o
   2   3  16      477.98      475.16     16.47 o
   3   3  16      116.71      117.15      7.90 o
   4   3  16       77.21       85.16      7.37 o
   5   3  16        8.52        9.15      8.21 o
   6   3  16       23.64       18.73      9.57 o
   7   3  16        4.03      -16.73     16.73 o
  -7   4  16        2.97       25.37     11.50 o
  -6   4  16        1.38       15.78     10.11 o
  -5   4  16       66.60       78.39      9.22 o
  -4   4  16       21.76       46.66      7.80 o
  -3   4  16        4.29        5.04      5.41 o
  -2   4  16      137.88      142.26      6.38 o
  -1   4  16      118.50      142.08      6.35 o
   0   4  16      482.94      420.88     14.91 o
   1   4  16      117.84      127.97      7.36 o
   2   4  16      109.63      112.28      9.04 o
   3   4  16        2.92       -6.05      6.85 o
   4   4  16       27.55       39.87      7.02 o
   5   4  16       68.27       81.47      8.87 o
   6   4  16        0.86      -10.31     10.31 o
   7   4  16        3.50       -6.95     11.40 o
  -7   5  16        1.75        4.89     11.64 o
  -6   5  16       17.43       13.18     10.46 o
  -5   5  16       34.86       27.00      8.90 o
  -4   5  16      105.24      104.91     12.95 o
  -3   5  16       22.90       25.88      5.52 o
  -2   5  16      950.78      902.35     28.02 o
  -1   5  16      561.85      545.05     17.75 o
   0   5  16      864.97      848.61     26.98 o
   1   5  16      505.63      477.28     17.26 o
   2   5  16      867.41      824.16     27.27 o
   3   5  16       25.36       18.70      7.27 o
   4   5  16      133.01      147.33      8.11 o
   5   5  16       33.35       25.65      9.06 o
   6   5  16       17.59        7.10     10.54 o
   7   5  16        1.45       -0.20     13.72 o
  -6   6  16       15.81       19.16     10.88 o
  -5   6  16       37.86       36.17      9.28 o
  -4   6  16       48.36       52.79      8.17 o
  -3   6  16       23.74       30.99      6.61 o
  -2   6  16      117.09      121.39      7.82 o
  -1   6  16      127.46      129.69      7.53 o
   0   6  16       51.36       55.57      6.38 o
   1   6  16      106.51      106.55      7.38 o
   2   6  16      100.46      101.49      7.75 o
   3   6  16       33.91       35.74      7.77 o
   4   6  16       55.40       60.74      7.63 o
   5   6  16       29.66       25.01      9.58 o
   6   6  16       17.31       29.88     10.54 o
  -6   7  16        1.95       -3.31     11.16 o
  -5   7  16        9.92        3.62      9.26 o
  -4   7  16       58.74       58.80      7.96 o
  -3   7  16        4.70       13.39      6.53 o
  -2   7  16       22.06       18.21      7.24 o
  -1   7  16      298.64      285.31     11.79 o
   0   7  16      446.11      455.08     16.39 o
   1   7  16      311.94      307.17     11.95 o
   2   7  16       35.42       35.99      7.13 o
   3   7  16        6.87       18.14      7.94 o
   4   7  16       66.07       82.46      8.75 o
   5   7  16        9.56        5.08     12.32 o
   6   7  16        2.68       -3.94      9.58 o
  -6   8  16        3.16        9.99     12.62 o
  -5   8  16       11.58        1.76      9.68 o
  -4   8  16       36.51       16.85     12.61 o
  -3   8  16      163.76      172.66      8.68 o
  -2   8  16       31.25       22.42      5.30 o
  -1   8  16       80.54       85.45      7.43 o
   0   8  16        1.00       -1.59      6.00 o
   1   8  16       73.71       82.71      7.12 o
   2   8  16       21.59       10.84      7.27 o
   3   8  16      193.38      210.00     11.09 o
   4   8  16       37.05       38.18      8.73 o
   5   8  16       13.39       10.25      9.68 o
   6   8  16        2.24       -8.26     11.03 o
  -6   9  16        0.09       15.90     13.35 o
  -5   9  16        7.48        7.22     11.96 o
  -4   9  16       50.76       56.25      8.61 o
  -3   9  16       51.24       49.62      7.53 o
  -2   9  16      198.84      192.92      8.59 o
  -1   9  16      129.20      130.92     11.63 o
   0   9  16      327.52      348.02     13.53 o
   1   9  16      141.16      140.61     11.43 o
   2   9  16      164.94      166.90      9.69 o
   3   9  16       39.03       27.85      8.42 o
   4   9  16       49.29       56.91      9.20 o
   5   9  16       10.09        4.03      8.94 o
   6   9  16        0.59       -6.58     12.80 o
  -5  10  16        5.33        6.21     12.19 o
  -4  10  16        5.77        6.16      9.33 o
  -3  10  16       11.88       16.96      7.26 o
  -2  10  16       51.66       52.31      6.53 o
  -1  10  16       49.59       47.59      7.23 o
   0  10  16       47.07       45.05     10.71 o
   1  10  16       49.25       63.08      7.10 o
   2  10  16       60.70       53.62      8.18 o
   3  10  16       14.13        5.49      7.77 o
   4  10  16        2.22        2.81     10.24 o
   5  10  16        2.92        4.29     10.14 o
  -5  11  16        9.32       -9.04     12.47 o
  -4  11  16        5.28       -2.86      9.69 o
  -3  11  16       59.18       52.00      8.59 o
  -2  11  16       53.57       73.59     15.17 o
  -1  11  16       46.16       25.00     14.36 o
   0  11  16       87.58       71.23     14.18 o
   1  11  16       47.60       47.50      7.42 o
   2  11  16       45.66       43.04      9.14 o
   3  11  16       57.82       57.14      8.53 o
   4  11  16        7.06       -3.55      9.54 o
   5  11  16        8.82        1.60     14.05 o
  -4  12  16        3.44        8.26      9.88 o
  -3  12  16       17.73       12.42     10.63 o
  -2  12  16       65.69       74.89     12.40 o
  -1  12  16        9.16       26.46     15.37 o
   0  12  16       91.80       86.21     15.92 o
   1  12  16        9.73       26.07     26.50 o
   2  12  16       61.74       73.02      9.84 o
   3  12  16       14.99       48.76     11.26 o
   4  12  16        7.24        7.49     13.38 o
  -3  13  16       16.09        2.14     11.33 o
  -2  13  16       38.35       57.59     15.86 o
  -1  13  16       28.49       65.68     16.49 o
   0  13  16       10.72       30.14     16.92 o
   1  13  16       23.32       28.43     16.67 o
   2  13  16       32.62       27.62     17.42 o
   3  13  16       18.73       25.32     11.49 o
  -3  14  16       19.07       29.76     19.06 o
  -2  14  16       51.13       63.64     17.91 o
  -1  14  16        5.91       -5.90     16.29 o
   0  14  16        7.64      -17.93     17.93 o
   1  14  16        7.70       33.87     17.21 o
   2  14  16       49.62       79.25     20.13 o
   3  14  16       12.90        3.98     18.88 o
  -1  15  16       43.62       38.29     19.16 o
   0  15  16       56.99       65.26     19.02 o
   1  15  16       47.44       56.82     18.51 o
   1   0  17      229.73      239.45      7.94 o
   2   0  17        1.76       -1.68      4.45 o
   3   0  17      254.45      261.02      9.80 o
   4   0  17       29.84       44.12      6.11 o
   5   0  17        7.10       11.01      7.77 o
   6   0  17        4.31      -10.90     10.90 o
   7   0  17       22.13       48.94     19.10 o
  -7   1  17       10.04       13.25     13.83 o
  -6   1  17       25.48       18.19     10.43 o
  -5   1  17        5.95        2.76      7.79 o
  -4   1  17       30.80       36.21      5.97 o
  -3   1  17       26.84       23.15      5.89 o
  -2   1  17        9.81       22.29      4.63 o
  -1   1  17       79.41       80.40      6.35 o
   0   1  17      172.63      206.85      7.26 o
   1   1  17       98.65      114.11      5.11 o
   2   1  17        5.65        8.27      5.15 o
   3   1  17       25.95       27.30      5.98 o
   4   1  17       29.83       29.15      6.06 o
   5   1  17        3.72        8.39      8.54 o
   6   1  17       19.86       -6.57     10.80 o
   7   1  17       10.35       16.70     12.63 o
  -7   2  17        7.50        8.74     14.44 o
  -6   2  17        0.65       -0.31     10.40 o
  -5   2  17       25.36       26.43      8.13 o
  -4   2  17        7.80       15.31      6.80 o
  -3   2  17       95.31      100.29      6.51 o
  -2   2  17       99.42      100.94      6.03 o
  -1   2  17      592.70      579.52     14.93 o
   0   2  17      161.72      167.80      6.17 o
   1   2  17      549.31      535.40     14.94 o
   2   2  17       98.38       94.46      6.32 o
   3   2  17      153.36      153.43      7.20 o
   4   2  17        4.44        5.48      6.81 o
   5   2  17       20.99       20.29      8.55 o
   6   2  17        1.82        7.13     10.56 o
   7   2  17        8.29       24.95     16.43 o
  -7   3  17        2.40        4.48     18.45 o
  -6   3  17        1.07        0.24     10.67 o
  -5   3  17        9.19       -0.91      9.07 o
  -4   3  17       85.32       64.49      8.22 o
  -3   3  17       58.89       54.21      6.28 o
  -2   3  17        1.99       -5.18      5.18 o
  -1   3  17      253.22      215.10      7.97 o
   0   3  17      112.53      124.59      7.41 o
   1   3  17      196.46      188.82      8.97 o
   2   3  17        5.47       -3.23      6.28 o
   3   3  17       81.72       85.29      7.76 o
   4   3  17       92.58       92.40      7.55 o
   5   3  17       10.45       22.19      8.74 o
   6   3  17        3.03      -10.30     10.30 o
   7   3  17        1.96       -5.42     11.59 o
  -7   4  17        0.02      -18.36     18.36 o
  -6   4  17        0.49       -7.77     10.76 o
  -5   4  17       40.58       35.02      9.47 o
  -4   4  17       11.31       10.28      8.00 o
  -3   4  17      114.75      113.73      7.13 o
  -2   4  17       11.72        0.87      6.39 o
  -1   4  17      587.40      543.19     17.54 o
   0   4  17        1.17        2.44      6.00 o
   1   4  17      469.45      457.44     16.92 o
   2   4  17       22.22       10.54     11.08 o
   3   4  17      100.36      102.28      8.43 o
   4   4  17       12.36        6.26      7.11 o
   5   4  17       46.22       55.20      9.14 o
   6   4  17        0.21       -8.90     10.32 o
   7   4  17        0.01       10.17     13.69 o
  -6   5  17       19.29       26.52     10.80 o
  -5   5  17        1.74       -1.09      9.25 o
  -4   5  17       45.55       54.93     11.47 o
  -3   5  17       50.44       47.38      8.47 o
  -2   5  17      302.40      294.19     12.26 o
  -1   5  17      248.72      252.04     11.24 o
   0   5  17      281.16      295.43     11.92 o
   1   5  17      345.21      339.63     12.58 o
   2   5  17      311.39      314.86     12.72 o
   3   5  17       40.82       25.51      7.73 o
   4   5  17       46.51       60.71      7.60 o
   5   5  17        0.44       -3.99      9.40 o
   6   5  17       16.04       17.45     16.03 o
  -6   6  17        8.32       -0.41     10.60 o
  -5   6  17       28.43       29.65      9.69 o
  -4   6  17       31.04       27.50     10.52 o
  -3   6  17       80.72       68.94      6.43 o
  -2   6  17      274.11      245.33     11.19 o
  -1   6  17      177.72      190.49      9.22 o
   0   6  17      150.24      142.31      8.24 o
   1   6  17      166.28      181.76     10.02 o
   2   6  17      254.02      256.10     11.38 o
   3   6  17       56.82       60.32      8.46 o
   4   6  17       28.68       27.13      7.63 o
   5   6  17       36.06       36.14      9.61 o
   6   6  17        8.59        3.67     12.81 o
  -6   7  17        6.37       10.24     11.31 o
  -5   7  17        8.65       12.87      9.86 o
  -4   7  17       25.24       26.37      7.94 o
  -3   7  17       76.70       71.15      7.29 o
  -2   7  17       38.77       27.46      7.48 o
  -1   7  17      355.80      339.65     13.89 o
   0   7  17      104.31      112.72     12.51 o
   1   7  17      411.34      403.55     14.75 o
   2   7  17       33.81       26.71     11.66 o
   3   7  17       64.31       61.48      8.57 o
   4   7  17       28.05       18.94      9.15 o
   5   7  17        5.63        2.26      9.83 o
   6   7  17        3.75       -8.36     13.30 o
  -6   8  17        6.19        7.36     13.46 o
  -5   8  17        2.53       11.66     10.18 o
  -4   8  17       31.36       31.78      8.20 o
  -3   8  17       69.82       70.20      7.54 o
  -2   8  17       15.37       15.50      5.68 o
  -1   8  17      239.11      240.34     10.89 o
   0   8  17        7.77       15.58      6.57 o
   1   8  17      211.85      221.53     10.37 o
   2   8  17       26.71       25.39      7.44 o
   3   8  17       65.98       73.54     11.82 o
   4   8  17       27.41       14.03      8.96 o
   5   8  17        4.92       21.36     10.28 o
   6   8  17        7.50       12.08     11.59 o
  -5   9  17       16.38       18.17     11.76 o
  -4   9  17        4.53       32.91      8.52 o
  -3   9  17       23.92       30.54      7.50 o
  -2   9  17       28.22       55.79      7.86 o
  -1   9  17      147.31      144.37      8.84 o
   0   9  17       70.02       81.41      7.47 o
   1   9  17      120.73      126.69      8.78 o
   2   9  17       28.23       26.36      7.83 o
   3   9  17       34.35       17.02      8.25 o
   4   9  17        3.29       -1.43     14.62 o
   5   9  17       20.07       28.65     10.58 o
  -5  10  17        3.75       17.01     12.82 o
  -4  10  17       20.86       25.20      9.64 o
  -3  10  17       65.04       66.44     11.23 o
  -2  10  17      104.50      102.34      7.59 o
  -1  10  17       61.23       71.24      7.95 o
   0  10  17      148.62      136.37     11.73 o
   1  10  17       54.28       59.07     10.15 o
   2  10  17       94.58       70.87      8.70 o
   3  10  17       76.18       70.87      9.29 o
   4  10  17       23.85       27.41     10.89 o
   5  10  17        2.25       -3.36     10.53 o
  -4  11  17       17.98       20.03     10.30 o
  -3  11  17       27.48       34.68     12.23 o
  -2  11  17       13.77       26.95      9.78 o
  -1  11  17      119.58      121.76      9.98 o
   0  11  17        5.76       -4.27     27.19 o
   1  11  17      128.21      138.49     10.18 o
   2  11  17       10.78       14.22      9.10 o
   3  11  17       28.27       32.74     10.06 o
   4  11  17       16.18       23.80      9.70 o
  -4  12  17        3.36      -10.12     12.25 o
  -3  12  17       12.63        0.14     10.98 o
  -2  12  17       54.85       61.99     16.01 o
  -1  12  17       45.27       48.24     15.51 o
   0  12  17      188.21      199.93     18.20 o
   1  12  17       46.31       52.99     15.80 o
   2  12  17       62.26       73.30     15.76 o
   3  12  17       17.36       18.50     11.32 o
   4  12  17        3.66       -7.00     13.55 o
  -3  13  17       33.52       36.26     16.98 o
  -2  13  17        8.83        6.52     27.94 o
  -1  13  17       32.07       56.89     16.37 o
   0  13  17        8.06       -1.95     16.71 o
   1  13  17       19.95       46.55     17.88 o
   2  13  17       10.44       -7.43     17.99 o
   3  13  17       31.00       29.48     11.59 o
  -2  14  17       37.32       44.63     18.24 o
  -1  14  17        6.68        0.56     16.87 o
   0  14  17       19.92       32.81     17.50 o
   1  14  17       11.49       -5.27     17.53 o
   2  14  17       30.17       38.78     18.73 o
   0   0  18      141.70      141.84     11.86 o
   1   0  18       22.72       21.61      4.62 o
   2   0  18       77.62       59.02      5.19 o
   3   0  18       72.50       83.00      6.74 o
   4   0  18       72.58       74.67      6.45 o
   5   0  18        0.22        2.77      9.50 o
   6   0  18        0.46        8.53     10.76 o
   7   0  18        0.74        9.65     15.68 o
  -7   1  18        4.30       11.72     14.00 o
  -6   1  18        3.86       -9.39     12.28 o
  -5   1  18       19.92       19.83      8.32 o
  -4   1  18       56.80       65.28      6.75 o
  -3   1  18       34.03       31.25      7.49 o
  -2   1  18      105.76      105.12      5.72 o
  -1   1  18      105.67      113.81      5.67 o
   0   1  18       31.59       48.51      4.52 o
   1   1  18      121.57      124.81      5.62 o
   2   1  18      112.77      100.98      6.37 o
   3   1  18       20.34       32.69      6.58 o
   4   1  18       43.99       45.27      7.22 o
   5   1  18       22.58       16.29      9.08 o
   6   1  18        4.61        8.37     11.88 o
   7   1  18        2.76       10.52     13.30 o
  -7   2  18        7.07       10.27     14.40 o
  -6   2  18        8.82        3.83     12.63 o
  -5   2  18       13.62       17.90      9.12 o
  -4   2  18       58.43       55.65      6.73 o
  -3   2  18       85.17       85.09      6.74 o
  -2   2  18      408.19      359.81     11.40 o
  -1   2  18        9.97       20.87      4.48 o
   0   2  18      268.44      289.52      9.28 o
   1   2  18        8.76        9.08      4.46 o
   2   2  18      430.38      403.55     12.88 o
   3   2  18       82.03       86.41      8.02 o
   4   2  18       56.47       51.10      8.28 o
   5   2  18       18.10        6.93     10.47 o
   6   2  18        7.94       13.05     10.30 o
   7   2  18        5.47        5.99     13.47 o
  -6   3  18        2.60       -6.81     10.85 o
  -5   3  18        0.91        0.35      9.86 o
  -4   3  18       24.78       33.50      8.21 o
  -3   3  18      164.52      147.95      8.90 o
  -2   3  18        9.16        3.36      5.57 o
  -1   3  18      182.49      201.51      8.31 o
   0   3  18      305.26      296.02     10.43 o
   1   3  18      217.54      221.01      9.48 o
   2   3  18       27.26       20.60      8.65 o
   3   3  18      151.12      155.56      9.23 o
   4   3  18       27.12       26.19      7.27 o
   5   3  18        0.76        3.83      9.26 o
   6   3  18        1.78        8.42     10.19 o
  -6   4  18        4.99       -5.49     10.90 o
  -5   4  18        3.89        9.56      9.41 o
  -4   4  18       32.50       21.90      8.03 o
  -3   4  18        8.35        2.88      6.51 o
  -2   4  18      124.90      116.91      8.09 o
  -1   4  18      119.06      121.32      8.81 o
   0   4  18       85.44       99.51      7.95 o
   1   4  18      129.07      132.19      8.03 o
   2   4  18      140.53      128.80      8.28 o
   3   4  18       12.27        7.22      8.09 o
   4   4  18       24.05       15.63      7.70 o
   5   4  18        3.33       -9.00      9.00 o
   6   4  18        4.79        7.34     10.73 o
  -6   5  18        3.27       22.08     10.88 o
  -5   5  18        2.61       -9.60      9.60 o
  -4   5  18        6.95       14.81      8.37 o
  -3   5  18      104.45      100.13      6.83 o
  -2   5  18       64.71       89.63      7.85 o
  -1   5  18       29.20       24.88      6.82 o
   0   5  18      289.75      282.93     11.64 o
   1   5  18       29.25       35.12      6.75 o
   2   5  18       69.23       94.05      8.26 o
   3   5  18      110.48      105.13     10.81 o
   4   5  18        8.91       16.45      7.74 o
   5   5  18        0.59       -9.42      9.42 o
   6   5  18        4.14        6.85     10.87 o
  -6   6  18        3.56      -11.36     11.36 o
  -5   6  18        3.43       24.13     10.05 o
  -4   6  18       66.82       56.87      9.07 o
  -3   6  18        7.58       -4.03      6.33 o
  -2   6  18      301.12      293.12     12.80 o
  -1   6  18       30.14       49.69      7.22 o
   0   6  18      211.01      218.42     10.13 o
   1   6  18       25.97       26.48      6.94 o
   2   6  18      378.57      345.10     13.67 o
   3   6  18        3.73       -8.53      8.53 o
   4   6  18       49.77       48.75      8.07 o
   5   6  18        3.44       -9.54      9.62 o
   6   6  18        4.29       -8.43     11.05 o
  -6   7  18        0.16       -6.26     11.49 o
  -5   7  18       32.72       51.89     16.71 o
  -4   7  18       22.37       11.82     11.08 o
  -3   7  18       39.81       42.55      7.48 o
  -2   7  18       67.83       49.67      7.99 o
  -1   7  18       41.86       41.79      7.46 o
   0   7  18        1.23       13.72      6.97 o
   1   7  18       46.99       53.12      7.33 o
   2   7  18       67.17       75.02      8.68 o
   3   7  18       27.89       19.92      8.76 o
   4   7  18       20.15       16.63     10.16 o
   5   7  18       38.84       53.44     10.64 o
   6   7  18        0.29        1.54     11.48 o
  -5   8  18       29.84       29.05     10.65 o
  -4   8  18       15.53       11.13      8.53 o
  -3   8  18       41.55       40.58      7.74 o
  -2   8  18       54.74       63.61      7.01 o
  -1   8  18       20.51       19.12      7.38 o
   0   8  18      135.05      135.51      8.71 o
   1   8  18       23.75       24.58      7.18 o
   2   8  18       45.50       51.83      8.41 o
   3   8  18       44.20       55.03     11.04 o
   4   8  18       19.80       11.76      8.30 o
   5   8  18       29.33       17.69     10.71 o
  -5   9  18       19.81       16.66     12.69 o
  -4   9  18        2.31       -3.13      8.77 o
  -3   9  18       61.51       51.19      9.78 o
  -2   9  18       64.90       73.89      6.52 o
  -1   9  18       26.79       31.94      7.78 o
   0   9  18       42.33       54.85      7.61 o
   1   9  18       27.40       32.85      9.04 o
   2   9  18       69.53       68.47      8.72 o
   3   9  18       48.22       26.93      9.48 o
   4   9  18        3.77        5.27      9.47 o
   5   9  18       24.24       47.80     10.88 o
  -5  10  18        0.70       27.45     13.61 o
  -4  10  18        5.66        7.95      9.80 o
  -3  10  18        6.34        6.32      8.01 o
  -2  10  18       39.45       32.24      7.38 o
  -1  10  18       42.13       49.88      8.25 o
   0  10  18      127.76      125.41      8.78 o
   1  10  18       39.96       44.30      9.64 o
   2  10  18       43.29       39.82      8.68 o
   3  10  18        4.64       14.58      9.09 o
   4  10  18        2.92       10.38     10.76 o
   5  10  18        1.39        3.67     14.31 o
  -4  11  18        3.40        7.64     10.26 o
  -3  11  18       28.12       26.40     10.95 o
  -2  11  18        5.70       14.46      9.99 o
  -1  11  18       13.04       12.24      8.79 o
   0  11  18       36.24       39.69     11.91 o
   1  11  18       11.30       11.73     12.87 o
   2  11  18        4.40       14.47      9.39 o
   3  11  18       31.42       36.06     10.19 o
   4  11  18        2.25       -9.91      9.91 o
  -4  12  18        6.17       14.65     13.23 o
  -3  12  18        0.18        1.72     11.64 o
  -2  12  18       59.62       67.98     16.79 o
  -1  12  18        3.92       13.03     16.98 o
   0  12  18      166.08      180.18     18.37 o
   1  12  18        5.23        8.60     17.55 o
   2  12  18       64.15       79.63     10.36 o
   3  12  18        0.06      -11.67     11.67 o
   4  12  18        7.05       -4.41     13.23 o
  -3  13  18       17.01      -19.59     21.92 o
  -2  13  18        2.44        2.34     17.28 o
  -1  13  18       55.39       84.11     30.55 o
   0  13  18        2.08       12.67     17.43 o
   1  13  18       42.92       54.22     18.87 o
   2  13  18        2.60       10.28     44.74 o
   3  13  18       25.82       47.76     19.34 o
  -2  14  18       18.88       25.96     18.67 o
  -1  14  18        6.23       -2.48     17.28 o
   0  14  18       33.59       34.83     18.72 o
   1  14  18        5.05      -18.87     18.87 o
   2  14  18        6.93       11.76     32.00 o
   1   0  19        9.91       14.53      4.84 o
   2   0  19      120.11      137.14      6.46 o
   3   0  19       28.49       28.42      6.65 o
   4   0  19       50.82       53.85      7.67 o
   5   0  19        5.72       19.66      9.98 o
   6   0  19        3.38       24.85     11.55 o
  -6   1  19        3.98       14.11     13.33 o
  -5   1  19       14.62       20.13      9.77 o
  -4   1  19        6.05        7.85      6.89 o
  -3   1  19      139.49      123.82      7.44 o
  -2   1  19       12.24        7.73      5.23 o
  -1   1  19      184.98      195.85      7.46 o
   0   1  19        5.94       14.34      5.02 o
   1   1  19      204.37      219.87      7.43 o
   2   1  19        9.60       -5.27      5.77 o
   3   1  19      123.23      106.43      8.74 o
   4   1  19        4.06       11.31      7.28 o
   5   1  19       12.57       13.81      9.50 o
   6   1  19        3.49       -9.13     11.51 o
  -6   2  19       19.53       24.32     13.93 o
  -5   2  19        7.02       -2.13      9.36 o
  -4   2  19        6.38       13.87      7.84 o
  -3   2  19      183.58      195.72      8.82 o
  -2   2  19      283.61      281.82     10.45 o
  -1   2  19       33.50       45.20      5.85 o
   0   2  19        0.76       -3.84      4.57 o
   1   2  19       27.48       27.64      5.46 o
   2   2  19      255.32      267.47     11.41 o
   3   2  19      189.45      208.48     10.52 o
   4   2  19       13.79       11.62      7.60 o
   5   2  19        7.00       13.22      9.19 o
   6   2  19       21.45       24.84     12.44 o
  -6   3  19        4.36        5.52     11.09 o
  -5   3  19        4.44        9.37     10.48 o
  -4   3  19        5.76        3.65      7.49 o
  -3   3  19      236.74      216.37     10.49 o
  -2   3  19      108.46      101.25     15.03 o
  -1   3  19      411.23      418.80     15.61 o
   0   3  19        4.21        6.21      6.80 o
   1   3  19      431.35      435.78     15.89 o
   2   3  19      106.63       86.86      8.01 o
   3   3  19      235.86      212.69     11.00 o
   4   3  19        8.04       -6.43      7.54 o
   5   3  19        8.07       18.05      9.57 o
   6   3  19        5.21        1.85     10.56 o
  -6   4  19        4.26        2.14     11.33 o
  -5   4  19       20.60       18.67     13.69 o
  -4   4  19       47.43       60.06     11.21 o
  -3   4  19       14.08       25.08      7.89 o
  -2   4  19       53.20       54.72      7.46 o
  -1   4  19       56.63       58.27      7.35 o
   0   4  19        4.75        4.87      6.80 o
   1   4  19       70.64       84.48      7.51 o
   2   4  19       39.33       43.95      7.79 o
   3   4  19        9.19        8.42      8.18 o
   4   4  19       41.12       42.69      9.78 o
   5   4  19       17.73       13.50      9.51 o
   6   4  19        4.48        7.76     11.24 o
  -6   5  19        4.40       13.47     11.37 o
  -5   5  19       12.35        7.35     10.17 o
  -4   5  19        2.52       -1.42      8.74 o
  -3   5  19       16.13       15.96      6.61 o
  -2   5  19       97.54       86.57      8.14 o
  -1   5  19      182.51      191.06      9.66 o
   0   5  19      253.58      255.35     11.11 o
   1   5  19      177.97      186.14      9.74 o
   2   5  19       88.62       89.95      8.37 o
   3   5  19       23.54       23.19     12.95 o
   4   5  19        1.37       -7.44      7.98 o
   5   5  19        7.86       -2.86     10.74 o
   6   5  19        4.23       -4.73     11.47 o
  -6   6  19        7.68        1.59     12.78 o
  -5   6  19        0.27        5.94     10.12 o
  -4   6  19       19.71       33.56      9.04 o
  -3   6  19        6.27       20.68      6.50 o
  -2   6  19       32.11       34.75      7.99 o
  -1   6  19      168.97      169.37      9.54 o
   0   6  19      342.90      345.22     14.04 o
   1   6  19      195.35      180.46     10.70 o
   2   6  19       54.10       71.03      8.16 o
   3   6  19        4.78        4.63      8.71 o
   4   6  19       18.60       16.75      8.52 o
   5   6  19        0.51       10.52     10.26 o
   6   6  19        7.07       13.82     11.62 o
  -6   7  19        1.08      -16.19     16.19 o
  -5   7  19        8.38       11.99     18.68 o
  -4   7  19       14.28       21.04      8.65 o
  -3   7  19      140.55      134.18      8.60 o
  -2   7  19       28.87       26.85      8.15 o
  -1   7  19      215.14      228.90     10.91 o
   0   7  19      208.46      183.27      9.92 o
   1   7  19      207.29      204.26     10.49 o
   2   7  19       34.98       24.79      7.99 o
   3   7  19      126.67      114.18     10.08 o
   4   7  19       12.38        4.24      8.47 o
   5   7  19        5.80        2.03     10.50 o
   6   7  19        1.47        1.49     15.63 o
  -5   8  19        1.50       20.66     10.51 o
  -4   8  19       55.76       37.56      9.07 o
  -3   8  19        1.26       -7.77      7.89 o
  -2   8  19       68.39       73.69      7.50 o
  -1   8  19        0.63       -1.03     10.26 o
   0   8  19        0.94       -7.51      7.51 o
   1   8  19        0.03       -3.25      9.96 o
   2   8  19       62.77       51.90      8.57 o
   3   8  19        1.24        4.89      9.16 o
   4   8  19       47.49       53.33     10.78 o
   5   8  19        1.46       -7.33     10.63 o
  -5   9  19       20.39        2.90     12.58 o
  -4   9  19       12.51        6.06      9.20 o
  -3   9  19       10.85       16.11      8.18 o
  -2   9  19       15.05       32.14      9.24 o
  -1   9  19       49.79       69.07      8.59 o
   0   9  19        4.52       21.75      7.81 o
   1   9  19       54.51       63.73      8.39 o
   2   9  19       20.13       25.79      8.43 o
   3   9  19       16.63       26.12     10.02 o
   4   9  19       13.64       12.31      9.99 o
   5   9  19       22.66       -0.95     14.98 o
  -4  10  19       12.73        7.82     10.14 o
  -3  10  19       16.67        4.36      8.40 o
  -2  10  19       85.99       96.98      8.37 o
  -1  10  19        7.82       14.78      8.51 o
   0  10  19       22.94       25.84      8.92 o
   1  10  19        8.59       -0.23      7.85 o
   2  10  19       82.26       88.50      9.34 o
   3  10  19       16.00       16.08      9.72 o
   4  10  19       19.13       34.23     11.72 o
  -4  11  19        3.88        9.21     10.54 o
  -3  11  19       32.35       15.98     13.34 o
  -2  11  19        1.79        0.78     10.50 o
  -1  11  19       52.57       63.24     11.31 o
   0  11  19        6.07       22.20     15.45 o
   1  11  19       57.13       50.65     10.67 o
   2  11  19        1.23       10.20      9.96 o
   3  11  19       32.12       20.17     11.95 o
   4  11  19        4.83      -12.03     12.03 o
  -3  12  19        0.52       -6.53     12.04 o
  -2  12  19       40.74       43.15     32.17 o
  -1  12  19        8.35       -6.24     15.90 o
   0  12  19       89.14      100.07     17.33 o
   1  12  19        8.45       -7.05     28.33 o
   2  12  19       33.75       -5.91     29.50 o
   3  12  19        0.68       -3.07     11.93 o
  -2  13  19       24.56       21.45     18.84 o
  -1  13  19       57.23       64.48     18.92 o
   0  13  19        0.20        8.94     17.53 o
   1  13  19       53.26       22.98     18.34 o
   2  13  19       26.35       33.90     18.67 o
  -1  14  19        1.20       21.27     37.47 o
   0  14  19       25.29        0.82     19.12 o
   1  14  19        1.40       13.79     22.41 o
   0   0  20     1148.34     1049.47     37.75 o
   1   0  20        0.01       -3.12      5.02 o
   2   0  20       27.35       29.59      5.61 o
   3   0  20       11.94        3.89      6.90 o
   4   0  20       12.74       30.67      8.27 o
   5   0  20        3.87       -0.05     10.47 o
   6   0  20        3.50        0.25     13.67 o
  -6   1  20        1.61       30.75     13.28 o
  -5   1  20       21.94       11.79     11.85 o
  -4   1  20       10.39       22.86      7.24 o
  -3   1  20       27.91       22.78      7.83 o
  -2   1  20       89.31       95.14      6.79 o
  -1   1  20       17.42       15.11      5.14 o
   0   1  20       31.31       25.64      5.02 o
   1   1  20       21.75       29.65      5.14 o
   2   1  20       90.82       98.16      8.07 o
   3   1  20       42.19       35.47      8.33 o
   4   1  20        9.30       23.09      8.54 o
   5   1  20       18.50       16.71     16.94 o
   6   1  20        1.79        5.88     12.49 o
  -6   2  20        7.07        6.27     13.55 o
  -5   2  20        9.89        6.41     12.06 o
  -4   2  20       40.15       38.88      8.15 o
  -3   2  20       93.40       94.58      8.71 o
  -2   2  20      336.44      339.84     11.78 o
  -1   2  20       78.96       76.90      6.54 o
   0   2  20       54.20       58.88      6.70 o
   1   2  20       74.70       74.46      6.50 o
   2   2  20      277.85      295.57     12.64 o
   3   2  20       93.57       74.85      8.76 o
   4   2  20       56.04       63.61      8.04 o
   5   2  20        9.61       -5.57      9.45 o
   6   2  20        5.68       15.77     11.95 o
  -6   3  20        1.91      -11.28     13.06 o
  -5   3  20       67.18       65.84     10.54 o
  -4   3  20        8.83       13.69      7.92 o
  -3   3  20       51.31       52.30      8.42 o
  -2   3  20       25.08       31.43      9.38 o
  -1   3  20       32.94       55.53      7.14 o
   0   3  20        2.12        6.61      6.88 o
   1   3  20       28.41       14.06     12.00 o
   2   3  20       26.73       21.65      7.81 o
   3   3  20       46.58       54.40     10.02 o
   4   3  20        9.56       18.79      8.06 o
   5   3  20       65.27       54.20     10.10 o
   6   3  20        1.83        6.96     12.85 o
  -6   4  20        4.83        2.38     12.04 o
  -5   4  20       22.13       15.62     10.05 o
  -4   4  20        2.61       14.09      9.10 o
  -3   4  20       46.61       34.08      8.36 o
  -2   4  20       56.05       62.61     10.26 o
  -1   4  20       17.59       16.90      7.37 o
   0   4  20      198.48      175.33      9.49 o
   1   4  20       13.39        6.70      7.43 o
   2   4  20       39.76       32.98      8.03 o
   3   4  20       46.63       50.84      8.82 o
   4   4  20        6.54        7.93      8.29 o
   5   4  20       23.81       20.69     10.19 o
   6   4  20        5.56       -4.91     11.23 o
  -6   5  20        0.17      -11.82     11.82 o
  -5   5  20        3.68       -6.02     10.28 o
  -4   5  20       13.22       19.52      9.22 o
  -3   5  20        9.84       12.55      7.39 o
  -2   5  20       68.76       57.61      8.52 o
  -1   5  20       92.38       90.08      8.27 o
   0   5  20       26.46       28.12     10.51 o
   1   5  20       76.57       81.06      8.34 o
   2   5  20       67.20       70.08      8.49 o
   3   5  20       17.87       18.05      8.87 o
   4   5  20       13.78        8.28      8.38 o
   5   5  20        2.53       -8.41     10.29 o
   6   5  20        0.16       -7.41     11.42 o
  -6   6  20        2.77        1.05     11.79 o
  -5   6  20        2.96       -0.20     10.52 o
  -4   6  20       17.05       32.91      9.89 o
  -3   6  20       25.71       12.52      6.96 o
  -2   6  20      128.16      113.37      9.37 o
  -1   6  20        6.75       10.68      7.85 o
   0   6  20      216.50      244.38     11.29 o
   1   6  20       11.49       20.65      7.96 o
   2   6  20      154.15      146.53      9.75 o
   3   6  20       26.97       15.09      9.93 o
   4   6  20       18.49       20.28     10.49 o
   5   6  20        2.74        4.26     10.71 o
   6   6  20        2.54       18.01     13.92 o
  -5   7  20        5.00       14.07     11.42 o
  -4   7  20        6.23        1.02      8.94 o
  -3   7  20       16.88       27.56      7.24 o
  -2   7  20       55.66       42.89      8.56 o
  -1   7  20      148.35      131.25      9.53 o
   0   7  20       16.75       23.19      9.04 o
   1   7  20      158.63      153.68      9.75 o
   2   7  20       58.49       62.00      8.95 o
   3   7  20       18.29       21.68      9.38 o
   4   7  20        6.77       14.15      9.10 o
   5   7  20        4.10      -10.98     10.98 o
  -5   8  20        7.82       15.18     11.27 o
  -4   8  20       47.80       55.57      9.37 o
  -3   8  20       12.22        3.45      8.14 o
  -2   8  20       76.66       81.08     10.95 o
  -1   8  20       15.60       11.13      8.09 o
   0   8  20       31.40       38.22      8.20 o
   1   8  20       17.90        4.17      8.09 o
   2   8  20       70.33       69.27     12.49 o
   3   8  20       12.00       13.04      9.78 o
   4   8  20       45.61       18.39      9.42 o
   5   8  20        6.13      -10.20     11.15 o
  -5   9  20        4.36        6.55     13.26 o
  -4   9  20       20.45       35.67      9.89 o
  -3   9  20       58.74       65.33      8.79 o
  -2   9  20        2.08       -6.33      6.72 o
  -1   9  20       29.00       37.44      8.71 o
   0   9  20        0.69        0.50      8.20 o
   1   9  20       21.41       34.32      8.50 o
   2   9  20        1.47       16.34     13.26 o
   3   9  20       56.12       72.86     10.68 o
   4   9  20       18.63       15.77     12.05 o
   5   9  20        1.97      -12.77     12.77 o
  -4  10  20       23.12       10.93     10.52 o
  -3  10  20        4.01        8.40      9.48 o
  -2  10  20       51.95       60.45      8.22 o
  -1  10  20       25.01       35.23      8.92 o
   0  10  20      163.38      167.96     12.17 o
   1  10  20       28.79       33.66     12.91 o
   2  10  20       40.52       43.49      9.33 o
   3  10  20        2.39        6.31      9.74 o
   4  10  20       25.73        8.37     11.59 o
  -4  11  20        2.92        8.20     12.04 o
  -3  11  20        8.59        5.79     12.63 o
  -2  11  20       16.14       12.42     11.13 o
  -1  11  20       18.27       23.56      7.97 o
   0  11  20       14.26       28.51     16.86 o
   1  11  20       23.74       26.83      9.47 o
   2  11  20       13.57       25.92     10.34 o
   3  11  20       15.14       28.96     12.05 o
   4  11  20        3.57        1.66     12.05 o
  -3  12  20       17.42       22.81     12.25 o
  -2  12  20       55.61       48.55     17.97 o
  -1  12  20       10.61        7.09     17.32 o
   0  12  20        1.06       21.26     17.88 o
   1  12  20       14.83       21.92     30.94 o
   2  12  20       50.97       90.26     18.74 o
   3  12  20       18.56       23.43     16.31 o
  -2  13  20       42.72       48.26     18.89 o
  -1  13  20       30.95       28.45     17.83 o
   0  13  20        2.01      -11.58     18.02 o
   1  13  20       35.88       62.10     18.94 o
   2  13  20       43.14       47.48     20.21 o
   1   0  21      144.02      125.67      6.56 o
   2   0  21       13.06        9.76      5.59 o
   3   0  21       35.05       27.36      9.59 o
   4   0  21       35.84       24.84      8.74 o
   5   0  21        8.83       -5.73     12.84 o
   6   0  21        1.91      -18.89     20.14 o
  -6   1  21        0.56        8.82     14.55 o
  -5   1  21        6.53       -3.29     12.03 o
  -4   1  21        1.68       15.54     10.01 o
  -3   1  21       14.97       17.94      8.15 o
  -2   1  21       28.87       35.42      6.41 o
  -1   1  21      151.06      159.27      7.76 o
   0   1  21       87.88       85.47      7.98 o
   1   1  21      136.45      130.27      7.66 o
   2   1  21       31.80       45.14      8.10 o
   3   1  21       30.93       25.95      8.48 o
   4   1  21        2.31        7.16      8.51 o
   5   1  21        5.70        9.67     11.20 o
   6   1  21        0.40        2.55     14.90 o
  -6   2  21        3.91        7.40     13.67 o
  -5   2  21       11.35       27.14     12.49 o
  -4   2  21       12.79        9.07      8.60 o
  -3   2  21       13.25       11.29      8.32 o
  -2   2  21       48.16       44.24      9.93 o
  -1   2  21        2.88       12.15      7.26 o
   0   2  21        1.51       -1.33      7.16 o
   1   2  21        2.33       -4.16      7.22 o
   2   2  21       43.87       35.95      7.83 o
   3   2  21       15.97       18.91      8.35 o
   4   2  21       16.67       30.22      8.26 o
   5   2  21       10.46       -4.31     11.30 o
   6   2  21        4.74        4.41     12.76 o
  -6   3  21        4.67       -0.96     14.77 o
  -5   3  21        4.83        7.22     10.81 o
  -4   3  21        1.80       -0.68      8.49 o
  -3   3  21       50.21       49.87      8.64 o
  -2   3  21        9.92       12.14      7.66 o
  -1   3  21      187.10      187.03      9.77 o
   0   3  21        2.22        1.65      7.27 o
   1   3  21      173.67      170.71      9.76 o
   2   3  21       11.85       11.35      8.18 o
   3   3  21       58.06       80.80     12.40 o
   4   3  21        1.31       10.08      8.32 o
   5   3  21        7.33       -3.54     10.30 o
   6   3  21        4.35      -12.44     12.44 o
  -6   4  21        0.49       15.48     14.40 o
  -5   4  21       13.56        7.43     14.37 o
  -4   4  21       16.95       19.82      9.65 o
  -3   4  21       62.24       69.16      9.38 o
  -2   4  21       10.02       12.23      8.32 o
  -1   4  21        0.86       -3.26      7.41 o
   0   4  21       38.69       46.35      8.03 o
   1   4  21        2.02       -7.61      7.61 o
   2   4  21        7.97        5.48     12.17 o
   3   4  21       59.82       55.71      9.41 o
   4   4  21       19.57       35.95      8.72 o
   5   4  21       14.02       -1.53     10.55 o
   6   4  21        0.27       -7.16     12.80 o
  -6   5  21        0.37       -8.35     16.97 o
  -5   5  21       12.46       14.15     10.74 o
  -4   5  21        0.22       -8.45      9.93 o
  -3   5  21        1.40        9.91     12.86 o
  -2   5  21       18.32       28.59      8.30 o
  -1   5  21       83.09       80.95      8.52 o
   0   5  21       10.50        9.78      7.91 o
   1   5  21       71.90       58.17      8.42 o
   2   5  21       15.81       16.65      9.38 o
   3   5  21        1.22        6.02      9.04 o
   4   5  21        0.65       -8.73      8.73 o
   5   5  21       10.88        2.78     11.16 o
   6   5  21        0.54      -15.03     19.95 o
  -5   6  21        1.26       15.68     11.33 o
  -4   6  21        5.97       10.39      9.82 o
  -3   6  21       13.86       -0.68      7.41 o
  -2   6  21       80.40       89.01      9.40 o
  -1   6  21       13.48       36.29      8.12 o
   0   6  21       18.41       21.58      8.15 o
   1   6  21       19.06        9.12      8.29 o
   2   6  21       99.62      103.04      9.27 o
   3   6  21       10.41        5.01     11.96 o
   4   6  21        5.83        0.52      9.31 o
   5   6  21        0.72        5.35     10.77 o
  -5   7  21        0.08        1.51     12.37 o
  -4   7  21        6.11        0.96      9.08 o
  -3   7  21       51.57       71.48      8.66 o
  -2   7  21       17.47       16.29      8.78 o
  -1   7  21       71.27       70.25      8.87 o
   0   7  21       16.29       17.67      8.54 o
   1   7  21       63.09       66.62      9.01 o
   2   7  21       15.39        1.47      8.72 o
   3   7  21       47.40       49.60     13.85 o
   4   7  21        9.18        1.64     10.95 o
   5   7  21        0.47       -5.86     11.48 o
  -5   8  21        1.71      -11.74     11.74 o
  -4   8  21       10.15       24.24      9.69 o
  -3   8  21        5.02        2.65      8.46 o
  -2   8  21       16.73       13.75      9.50 o
  -1   8  21       46.36       45.52      8.77 o
   0   8  21       44.29       46.66      8.98 o
   1   8  21       47.91       24.95      8.77 o
   2   8  21       16.89        6.98      9.14 o
   3   8  21        3.99        5.40     10.11 o
   4   8  21        6.39       10.57      9.55 o
   5   8  21        2.30      -11.34     11.34 o
  -4   9  21        2.12        9.69     12.40 o
  -3   9  21       20.76       17.03      8.95 o
  -2   9  21        5.84       -1.17      7.25 o
  -1   9  21       19.06       17.01      9.12 o
   0   9  21        0.78       -2.34      8.95 o
   1   9  21       10.35        4.94     10.58 o
   2   9  21        5.92       18.87      9.35 o
   3   9  21       22.49       15.89     10.57 o
   4   9  21        1.57        6.47      9.96 o
  -4  10  21        9.65       13.81     11.84 o
  -3  10  21       10.28       17.37      9.40 o
  -2  10  21       22.58       22.29     10.21 o
  -1  10  21       35.51       39.10     10.74 o
   0  10  21        2.57        8.81      9.04 o
   1  10  21       33.68       34.85      9.32 o
   2  10  21       27.30       27.46      9.80 o
   3  10  21       12.79       34.15     10.99 o
   4  10  21       12.27       31.81     12.47 o
  -3  11  21       35.62       29.32     12.63 o
  -2  11  21        5.48        8.70     15.53 o
  -1  11  21        8.28       -4.39     16.45 o
   0  11  21       35.17       45.98     24.51 o
   1  11  21       10.61       20.55      9.88 o
   2  11  21        2.20       -7.35     10.48 o
   3  11  21       39.32       47.07     12.88 o
  -2  12  21       23.80       19.58     17.53 o
  -1  12  21        2.21        4.35     17.12 o
   0  12  21        0.45      -17.47     17.47 o
   1  12  21        0.22      -17.63     17.63 o
   2  12  21       22.61       14.27     22.31 o
  -1  13  21       25.02       31.41     19.06 o
   0  13  21        2.73       -6.57     19.37 o
   1  13  21       32.41       33.88     19.29 o
   0   0  22      453.74      410.66     22.25 o
   1   0  22      218.38      202.03     10.15 o
   2   0  22       63.72       55.26      8.02 o
   3   0  22        0.09       -4.80      9.90 o
   4   0  22       34.63       32.26      9.39 o
   5   0  22        0.04       -9.46     13.41 o
   6   0  22        0.58       31.75     15.33 o
  -6   1  22        1.13        8.08     14.67 o
  -5   1  22        6.96       28.60     13.00 o
  -4   1  22       39.68       31.37     10.57 o
  -3   1  22       73.30       78.92     13.01 o
  -2   1  22      124.13      114.62      7.98 o
  -1   1  22        1.01        2.82      6.38 o
   0   1  22       22.69       20.57      6.22 o
   1   1  22        1.88       -3.47      6.30 o
   2   1  22      142.45      137.77      9.35 o
   3   1  22       79.14       62.60     10.64 o
   4   1  22       35.58       14.77      9.21 o
   5   1  22        7.51        9.39     11.27 o
   6   1  22        1.34       -3.57     14.56 o
  -6   2  22        0.43       10.46     14.68 o
  -5   2  22        1.20       15.05     12.89 o
  -4   2  22       51.08       43.26     10.72 o
  -3   2  22       30.70       29.00      8.69 o
  -2   2  22       45.34       45.69      8.29 o
  -1   2  22        0.95        2.62      9.41 o
   0   2  22       44.50       44.96      7.67 o
   1   2  22        2.02        1.89      7.67 o
   2   2  22       27.13       19.08      8.47 o
   3   2  22       29.49       19.40      8.95 o
   4   2  22       46.46       57.09      9.44 o
   5   2  22        2.10        0.24     11.81 o
   6   2  22        0.18        1.11     13.18 o
  -6   3  22        0.53       -4.23     16.91 o
  -5   3  22       21.73       38.21     13.24 o
  -4   3  22       18.61       19.63      8.90 o
  -3   3  22       34.44       22.11      8.72 o
  -2   3  22       13.71       20.50      8.30 o
  -1   3  22        1.80       -4.32      7.86 o
   0   3  22       25.57       21.32      7.82 o
   1   3  22        0.83       -1.30      7.94 o
   2   3  22       11.27       -5.56      8.36 o
   3   3  22       28.26       33.49      9.50 o
   4   3  22       15.45        7.62      8.78 o
   5   3  22       21.97       -3.67     11.52 o
   6   3  22        0.68       -1.49     13.45 o
  -5   4  22        0.77       -4.82     10.72 o
  -4   4  22       14.52       26.64      9.12 o
  -3   4  22       44.97       49.28      9.20 o
  -2   4  22       82.10      104.17      9.31 o
  -1   4  22       21.00       19.17      7.99 o
   0   4  22       14.53       25.35      8.19 o
   1   4  22       22.93       24.15      8.76 o
   2   4  22       91.17       83.81      9.47 o
   3   4  22       44.62       22.68      9.38 o
   4   4  22       11.80        1.93      8.92 o
   5   4  22        0.37       -1.84     11.27 o
  -5   5  22        0.86       -1.43     11.52 o
  -4   5  22       10.52        9.45     10.26 o
  -3   5  22        8.69        7.54      9.45 o
  -2   5  22      116.09      106.54      9.78 o
  -1   5  22       30.18       33.93      8.58 o
   0   5  22       64.84       58.97      8.98 o
   1   5  22       34.37       42.81      8.90 o
   2   5  22      109.62      101.24      9.81 o
   3   5  22       10.09        9.27     10.34 o
   4   5  22       10.96        1.11     10.94 o
   5   5  22        1.57        2.49     11.27 o
  -5   6  22        6.67      -11.81     12.01 o
  -4   6  22       12.40       21.01     10.35 o
  -3   6  22        7.40       -0.49      8.03 o
  -2   6  22       18.27        9.98      8.83 o
  -1   6  22       26.70       28.75     10.01 o
   0   6  22       87.33       95.31      9.35 o
   1   6  22       23.00       33.81      8.86 o
   2   6  22       10.43       10.24      8.87 o
   3   6  22        6.55        4.74      9.89 o
   4   6  22       16.54        5.93      9.53 o
   5   6  22        5.58       16.71     11.57 o
  -5   7  22        2.52      -11.38     11.38 o
  -4   7  22        5.40       12.93      9.50 o
  -3   7  22       19.52        4.33      7.79 o
  -2   7  22        6.29        2.33      9.19 o
  -1   7  22       22.48        8.24      8.85 o
   0   7  22       25.29        1.50     11.17 o
   1   7  22       17.50       11.59      9.01 o
   2   7  22       12.54        9.17      9.31 o
   3   7  22       23.69       29.36     13.78 o
   4   7  22        8.39        8.36     11.64 o
   5   7  22        2.96      -11.74     11.74 o
  -4   8  22        1.67        6.43      9.99 o
  -3   8  22        8.75       12.68      9.04 o
  -2   8  22       15.49       27.78     10.48 o
  -1   8  22       35.69       56.19      9.43 o
   0   8  22       43.47       51.74      9.52 o
   1   8  22       33.06       35.83      9.45 o
   2   8  22       22.95       22.76      9.82 o
   3   8  22        4.25       -3.70     10.50 o
   4   8  22        0.76       -0.39     10.02 o
  -4   9  22        3.80        9.20     10.04 o
  -3   9  22        1.75       -9.23      9.23 o
  -2   9  22       18.09       26.27      7.61 o
  -1   9  22        2.40       -3.70      9.42 o
   0   9  22       29.48       19.12     10.51 o
   1   9  22        4.34       16.55      9.45 o
   2   9  22       16.63        7.80      9.65 o
   3   9  22        2.28       -7.19     10.53 o
   4   9  22        1.72       -9.84     10.23 o
  -3  10  22       27.38       56.54      9.82 o
  -2  10  22       42.23       46.34     10.64 o
  -1  10  22       22.58       38.83      9.91 o
   0  10  22        9.44        7.08      9.59 o
   1  10  22       20.86       24.48     10.04 o
   2  10  22       36.30       38.87     10.37 o
   3  10  22       22.97       21.11     11.51 o
  -3  11  22        1.68       -0.54     12.93 o
  -2  11  22        3.63       16.11     12.03 o
  -1  11  22        0.94      -13.72     17.31 o
   0  11  22       66.41       79.81     18.51 o
   1  11  22        2.06        3.64     17.93 o
   2  11  22        8.64       28.10     11.41 o
   3  11  22        0.71      -14.94     14.94 o
  -2  12  22        2.79        7.55     18.34 o
  -1  12  22       43.07       66.50     18.24 o
   0  12  22        0.23      -18.85     18.85 o
   1  12  22       28.13       55.01     19.51 o
   2  12  22        2.27        6.71     20.05 o
   1   0  23       41.29       42.55      8.05 o
   2   0  23       80.85      100.49      9.22 o
   3   0  23       41.52       39.15     11.03 o
   4   0  23        2.02      -10.45     10.45 o
   5   0  23        0.62       14.42     14.10 o
  -5   1  23        2.50        9.87     13.43 o
  -4   1  23        0.75        3.92     11.12 o
  -3   1  23       74.89       81.99     14.42 o
  -2   1  23       66.95       51.81      9.54 o
  -1   1  23       13.28       21.90      9.55 o
   0   1  23       43.57       35.68      8.01 o
   1   1  23        5.88        2.93      8.44 o
   2   1  23       61.80       79.58     10.98 o
   3   1  23       81.52      105.67     12.71 o
   4   1  23        1.85       -1.04      9.58 o
   5   1  23        3.37        2.03     13.31 o
  -5   2  23        2.45        5.51     13.81 o
  -4   2  23        1.44       -7.29     10.63 o
  -3   2  23        6.38        2.30     13.72 o
  -2   2  23        8.32        3.45      8.03 o
  -1   2  23       11.76       14.24     10.28 o
   0   2  23        0.32        0.49     10.67 o
   1   2  23       11.46       12.85      8.47 o
   2   2  23        9.44       10.90     11.62 o
   3   2  23       10.20       11.20     12.59 o
   4   2  23        1.83       -7.02     10.75 o
   5   2  23        2.26       -2.50     11.58 o
  -5   3  23        6.50        7.71     12.99 o
  -4   3  23        0.31       -8.07     10.49 o
  -3   3  23       24.60       32.74      8.96 o
  -2   3  23        2.75       17.65      8.44 o
  -1   3  23       16.31       16.45      8.41 o
   0   3  23        0.91        1.55     10.23 o
   1   3  23       21.96       12.88      8.90 o
   2   3  23        2.20       11.95      8.93 o
   3   3  23       26.32       20.19     12.15 o
   4   3  23        0.29      -10.69     10.69 o
   5   3  23        6.32        7.01     12.27 o
  -5   4  23        2.22       13.90     14.05 o
  -4   4  23        2.60       -3.08      9.47 o
  -3   4  23       21.82       26.09      9.99 o
  -2   4  23       33.98       32.29     10.83 o
  -1   4  23       18.67       12.91      8.87 o
   0   4  23       14.52       21.59      8.66 o
   1   4  23       15.80       -4.29      8.58 o
   2   4  23       32.04       25.89      9.29 o
   3   4  23       28.28       49.85     10.21 o
   4   4  23        3.18       -1.68      9.99 o
   5   4  23        3.17      -14.24     14.24 o
  -5   5  23        5.56       11.09     18.53 o
  -4   5  23        7.67        4.14     10.91 o
  -3   5  23       22.66       28.40      9.98 o
  -2   5  23       41.24       50.69      9.40 o
  -1   5  23       47.24       50.31     11.57 o
   0   5  23        3.16        4.00      9.04 o
   1   5  23       45.07       45.41      9.26 o
   2   5  23       44.00       29.50      9.40 o
   3   5  23       18.01       19.89     10.30 o
   4   5  23        5.34        2.05      9.50 o
   5   5  23        6.60      -11.27     11.42 o
  -5   6  23        1.10        4.47     12.16 o
  -4   6  23        4.13        3.16     10.95 o
  -3   6  23       28.43       22.27      8.48 o
  -2   6  23        2.30        9.00      9.47 o
  -1   6  23       28.37       28.39      9.71 o
   0   6  23       10.35       10.72      9.18 o
   1   6  23       43.35       36.03      9.60 o
   2   6  23        1.89        7.20     13.85 o
   3   6  23       19.39        9.67     10.70 o
   4   6  23        4.72       -3.01      9.77 o
   5   6  23        0.75      -11.45     11.45 o
  -4   7  23       20.91       28.82     11.38 o
  -3   7  23       19.82       19.57      8.23 o
  -2   7  23       20.69       19.89      9.66 o
  -1   7  23       17.84       20.33      9.40 o
   0   7  23        5.93       13.04     11.42 o
   1   7  23       22.53       35.55      9.69 o
   2   7  23       15.08       12.76     11.23 o
   3   7  23       15.49        4.95     10.90 o
   4   7  23       21.72       31.93     10.33 o
  -4   8  23        1.43       -6.15     10.40 o
  -3   8  23       18.58       20.76      9.47 o
  -2   8  23       39.87       45.99     10.34 o
  -1   8  23       48.53       60.81     10.03 o
   0   8  23        2.49       17.16      9.66 o
   1   8  23       46.05       44.06      9.94 o
   2   8  23       36.50       35.91     13.52 o
   3   8  23       19.62       11.17     11.01 o
   4   8  23        2.20       10.19     11.26 o
  -4   9  23        3.95       -2.81     12.92 o
  -3   9  23        2.80       13.96      9.69 o
  -2   9  23       15.84       17.06      9.01 o
  -1   9  23       19.38       35.29     13.13 o
   0   9  23       19.59       16.19      9.66 o
   1   9  23       21.92       22.45     10.37 o
   2   9  23       22.34       22.88     10.62 o
   3   9  23        2.42       10.65     11.35 o
   4   9  23        2.69       16.71     15.82 o
  -3  10  23        7.58       29.96     11.93 o
  -2  10  23        2.84       14.47     10.75 o
  -1  10  23       37.48       34.64     15.01 o
   0  10  23        6.78       16.38     10.07 o
   1  10  23       35.35       44.86     10.46 o
   2  10  23        3.15        6.31     10.85 o
   3  10  23        9.87        3.78     12.65 o
  -2  11  23       37.11       34.60     12.71 o
  -1  11  23       20.99       10.83     26.45 o
   0  11  23       48.66       62.30     19.11 o
   1  11  23       16.95       21.35     18.50 o
   2  11  23       33.28       27.27     18.72 o
  -1  12  23       11.31       38.31     20.07 o
   0  12  23        0.36      -11.52     18.82 o
   1  12  23        7.34      -19.56     19.56 o
   0   0  24       17.43       37.51     11.32 o
   1   0  24        1.97       -8.92      9.63 o
   2   0  24      180.38      172.18     15.51 o
   3   0  24       22.22       30.60     14.32 o
   4   0  24        5.51        8.94     17.95 o
   5   0  24       10.96       15.67     22.51 o
  -5   1  24        0.64       -7.41     14.11 o
  -4   1  24        2.53      -10.10     11.34 o
  -3   1  24        0.92      -14.43     14.97 o
  -2   1  24       26.45       20.35     10.19 o
  -1   1  24       23.54        4.33     10.23 o
   0   1  24       39.47       32.68      9.36 o
   1   1  24       23.37        0.75     10.34 o
   2   1  24       28.12       23.54     10.82 o
   3   1  24        0.58      -11.53     11.53 o
   4   1  24        3.82       -2.59     11.94 o
   5   1  24        0.84      -13.88     14.50 o
  -5   2  24       14.96       24.05     14.12 o
  -4   2  24        9.20       -6.46     10.76 o
  -3   2  24        1.50        4.71     16.61 o
  -2   2  24        7.13       -0.47     10.69 o
  -1   2  24        2.60        8.02      8.69 o
   0   2  24        2.61       15.56      8.44 o
   1   2  24        2.85       -1.25     12.24 o
   2   2  24        6.58       -2.60     10.59 o
   3   2  24        1.47       12.34     11.41 o
   4   2  24        7.66       -3.45     11.41 o
   5   2  24       15.23       13.94     19.50 o
  -5   3  24        0.32       10.49     13.85 o
  -4   3  24        1.55       -1.12     11.26 o
  -3   3  24        1.40       11.43     11.36 o
  -2   3  24       14.00       18.00      9.16 o
  -1   3  24        1.20       -9.66      9.66 o
   0   3  24       39.90       35.31      9.02 o
   1   3  24        1.08       -1.07      9.11 o
   2   3  24        7.11        0.49      9.32 o
   3   3  24        1.79        4.60     10.65 o
   4   3  24        2.61        3.56     11.96 o
   5   3  24        0.31       -3.51     12.60 o
  -5   4  24        2.30        9.37     14.27 o
  -4   4  24       14.22       24.88     11.35 o
  -3   4  24        5.69       11.89     10.18 o
  -2   4  24        3.98        6.40      9.57 o
  -1   4  24        2.82       -4.02      9.14 o
   0   4  24        5.40       -3.20      9.00 o
   1   4  24        5.31        6.72     10.95 o
   2   4  24        5.88       -2.16      9.56 o
   3   4  24        8.63        2.50     10.43 o
   4   4  24       14.21       10.09     12.05 o
   5   4  24        1.23        7.96     13.08 o
  -5   5  24        0.56       18.66     14.87 o
  -4   5  24        2.50        7.27     11.14 o
  -3   5  24       12.86       14.81     10.48 o
  -2   5  24       32.09       34.82     11.15 o
  -1   5  24        7.11        9.07      9.43 o
   0   5  24      108.60      114.38     10.39 o
   1   5  24        6.74        6.46      9.58 o
   2   5  24       40.12       31.58     10.04 o
   3   5  24       12.72        1.69     10.66 o
   4   5  24        1.01       -2.37     10.79 o
   5   5  24        0.77       -6.73     13.02 o
  -4   6  24        4.00        2.28     10.99 o
  -3   6  24       37.01       38.49      9.57 o
  -2   6  24        7.31       -0.20      9.64 o
  -1   6  24        3.85       16.86      9.76 o
   0   6  24        0.82        0.74     11.47 o
   1   6  24        5.06        6.34     10.44 o
   2   6  24        5.86        5.07     10.43 o
   3   6  24       32.04       46.09     11.03 o
   4   6  24        4.72       -0.40     10.36 o
  -4   7  24       17.84       14.34     12.06 o
  -3   7  24        4.24        9.94      8.51 o
  -2   7  24       19.44       24.27     11.90 o
  -1   7  24        1.20        5.91      9.67 o
   0   7  24        5.53        9.55      9.65 o
   1   7  24        1.25        0.47      9.91 o
   2   7  24       26.68       13.81     14.03 o
   3   7  24        3.73       12.11     11.24 o
   4   7  24       16.83        6.54     10.76 o
  -4   8  24        3.70      -11.29     11.29 o
  -3   8  24        5.62       12.53      9.74 o
  -2   8  24        6.13       19.36     10.37 o
  -1   8  24        3.09       -0.91      9.95 o
   0   8  24        2.34        0.44     12.08 o
   1   8  24        2.89       21.51     10.51 o
   2   8  24        6.99        9.26     10.93 o
   3   8  24        9.58        6.00     11.80 o
   4   8  24        3.53        1.45     10.57 o
  -3   9  24        5.35       -9.88      9.88 o
  -2   9  24        5.86       12.51      9.44 o
  -1   9  24        0.03       11.92     10.57 o
   0   9  24       15.71        2.26     10.97 o
   1   9  24        0.05       13.62     10.39 o
   2   9  24        5.22       -2.64     10.79 o
   3   9  24        5.03        5.09     12.03 o
  -2  10  24        1.45        4.17      9.63 o
  -1  10  24       14.07       31.34     10.83 o
   0  10  24       15.42       14.98     10.38 o
   1  10  24       18.97       18.87     10.68 o
   2  10  24        1.40       -7.79     12.31 o
  -1  11  24        9.61       14.96     21.33 o
   0  11  24        9.76       -0.87     21.90 o
   1  11  24       11.30       -6.84     35.84 o
   1   0  25       36.79       40.43     13.98 o
   2   0  25       13.73       25.44     14.23 o
   3   0  25        6.91       15.21     15.03 o
   4   0  25        0.08      -11.55     11.55 o
   5   0  25       15.04       34.69     15.41 o
  -5   1  25        0.84        9.16     14.74 o
  -4   1  25       30.80       32.36     12.14 o
  -3   1  25        1.09       -9.38     14.98 o
  -2   1  25       74.47       57.57     10.98 o
  -1   1  25        8.02        2.15     12.20 o
   0   1  25        5.09       -2.16     10.29 o
   1   1  25        8.87       16.30     15.71 o
   2   1  25       67.55       60.97     11.67 o
   3   1  25        1.28      -14.31     14.31 o
   4   1  25       29.62       32.05     18.55 o
   5   1  25        0.93      -15.72     15.72 o
  -5   2  25        0.46       -1.90     14.56 o
  -4   2  25        2.19       -0.89     12.16 o
  -3   2  25       25.87       25.81     27.81 o
  -2   2  25        3.57        2.39     10.91 o
  -1   2  25       65.39       64.05     11.39 o
   0   2  25        2.89       13.77     10.74 o
   1   2  25       71.41       61.52     13.88 o
   2   2  25        3.89        5.45     11.11 o
   3   2  25       26.65       29.40     13.46 o
   4   2  25        2.34       -8.94     13.52 o
   5   2  25        0.41      -15.54     15.54 o
  -5   3  25        8.48       34.21     15.09 o
  -4   3  25        2.06       23.34     11.98 o
  -3   3  25        8.16       -7.97     11.66 o
  -2   3  25        3.12       -5.86     11.42 o
  -1   3  25        2.02       -1.89     11.74 o
   0   3  25        1.47       14.86      9.14 o
   1   3  25        2.16       14.85     10.29 o
   2   3  25        2.04        1.99     12.04 o
   3   3  25        8.19      -12.32     12.32 o
   4   3  25        3.29       -4.94     12.09 o
   5   3  25        8.17       23.46     15.35 o
  -4   4  25        1.12      -11.73     11.73 o
  -3   4  25        2.77        0.77     18.63 o
  -2   4  25       19.09       10.38      9.92 o
  -1   4  25       23.96       21.12      9.88 o
   0   4  25        0.01       -1.51      9.50 o
   1   4  25       25.74       21.37     10.19 o
   2   4  25       17.91       18.73     10.36 o
   3   4  25        5.92        0.11     11.12 o
   4   4  25        1.32      -12.81     12.81 o
  -4   5  25       17.38       18.70     13.84 o
  -3   5  25        8.08       18.45     10.51 o
  -2   5  25        8.66       19.25     10.21 o
  -1   5  25        0.46       -6.32      9.79 o
   0   5  25       19.56       17.34     10.30 o
   1   5  25        0.47       -2.69     12.55 o
   2   5  25       12.44       11.66     13.44 o
   3   5  25        8.36       -6.75     11.62 o
   4   5  25       15.70        4.00     12.62 o
  -4   6  25        5.08       23.16     11.72 o
  -3   6  25       10.51       15.93      9.87 o
  -2   6  25        0.28      -10.66     10.66 o
  -1   6  25       22.05       20.30     10.31 o
   0   6  25       88.19       64.54     10.37 o
   1   6  25       15.75       22.98     10.47 o
   2   6  25        0.19        3.00     10.95 o
   3   6  25       11.30       19.96     11.60 o
   4   6  25        4.82        6.17     10.64 o
  -4   7  25       14.48       -3.46     12.13 o
  -3   7  25       12.32       -9.12      9.12 o
  -2   7  25       11.69        8.51     10.81 o
  -1   7  25        3.39       17.85     10.59 o
   0   7  25        6.52        2.13     10.36 o
   1   7  25        3.35        4.62     13.02 o
   2   7  25       14.04        7.08     10.93 o
   3   7  25       11.70       -4.10     11.52 o
   4   7  25       11.87       19.34     11.39 o
  -3   8  25       19.72       16.33      9.02 o
  -2   8  25       20.79       12.15     11.09 o
  -1   8  25       17.77       14.03     10.77 o
   0   8  25        0.62      -10.60     10.60 o
   1   8  25       13.26       36.20     10.98 o
   2   8  25       20.98        7.16     11.34 o
   3   8  25       20.25       22.01     12.29 o
  -3   9  25        5.94       13.13     15.46 o
  -2   9  25        8.75        3.38      9.71 o
  -1   9  25        1.47        1.57     11.19 o
   0   9  25        0.17        1.20     10.83 o
   1   9  25        1.45        5.89     11.12 o
   2   9  25        9.78       22.42     11.32 o
  -2  10  25        0.63       -8.42     10.14 o
  -1  10  25        9.78       11.95     11.17 o
   0  10  25        2.30        5.10     10.72 o
   1  10  25       16.30       28.36     11.11 o
   2  10  25        0.21       -4.73     11.67 o
   0   0  26        1.28      -17.10     20.38 o
   1   0  26       31.38       25.12     18.09 o
   2   0  26       33.35       51.68     15.44 o
   3   0  26       16.19        7.91     15.59 o
   4   0  26        0.18      -11.72     12.16 o
  -4   1  26       14.11       21.82     13.01 o
  -3   1  26        8.52       -0.66     16.30 o
  -2   1  26       14.71       12.90     14.74 o
  -1   1  26        8.91       -8.77     14.49 o
   0   1  26       27.33       13.72     14.17 o
   1   1  26        9.45        2.48     14.29 o
   2   1  26        9.42       19.47     14.99 o
   3   1  26        9.04       29.80     15.23 o
   4   1  26       14.97       18.18     14.26 o
  -4   2  26        7.49        3.83     13.01 o
  -3   2  26       12.37       -4.70     16.02 o
  -2   2  26       12.30        5.58     11.60 o
  -1   2  26        4.88        4.32     11.36 o
   0   2  26        6.98       18.23     10.86 o
   1   2  26        6.01       -3.02     11.32 o
   2   2  26       11.59       -7.42     11.77 o
   3   2  26       11.23       -5.89     12.65 o
   4   2  26        7.63       32.16     17.44 o
  -4   3  26        2.00        7.81     11.87 o
  -3   3  26       13.44       20.71     12.68 o
  -2   3  26       15.83       -3.99     15.80 o
  -1   3  26        9.79        6.62     13.26 o
   0   3  26       21.70       12.32     11.55 o
   1   3  26        9.40       -0.15     12.18 o
   2   3  26       12.34       -0.03     12.45 o
   3   3  26       12.84        8.47     13.36 o
   4   3  26        2.96       15.17     12.36 o
  -4   4  26        9.13       -3.45     12.32 o
  -3   4  26       10.86        9.92     12.64 o
  -2   4  26        5.61       -7.97     12.30 o
  -1   4  26        8.79       -4.54     10.43 o
   0   4  26        4.79       14.25     10.04 o
   1   4  26        7.49       11.39     10.33 o
   2   4  26        4.62        8.71     12.54 o
   3   4  26       13.68        3.50     13.18 o
   4   4  26        9.02      -11.69     12.96 o
  -4   5  26        0.00      -14.63     14.63 o
  -3   5  26        8.12       -4.31     15.24 o
  -2   5  26        0.45       11.67     10.78 o
  -1   5  26       10.05        5.67     10.35 o
   0   5  26       75.78       86.93     14.24 o
   1   5  26       11.05        5.15     14.12 o
   2   5  26        1.36        1.69     11.21 o
   3   5  26        9.53        2.18     13.92 o
   4   5  26        0.22      -13.15     13.15 o
  -4   6  26        4.78       -7.21     16.11 o
  -3   6  26       10.70       16.13     10.16 o
  -2   6  26        1.97        3.80     11.06 o
  -1   6  26       31.87       35.08     10.91 o
   0   6  26        4.09        4.34     10.80 o
   1   6  26       30.04       35.98     10.89 o
   2   6  26        1.53       -8.41     11.34 o
   3   6  26        8.53        3.21     12.11 o
   4   6  26        5.53      -16.57     21.16 o
  -3   7  26        2.78       -3.87      9.46 o
  -2   7  26       29.16       45.42     12.97 o
  -1   7  26        5.71       -5.00     10.81 o
   0   7  26        0.63        6.12     11.37 o
   1   7  26        6.11       13.99     11.32 o
   2   7  26       27.85       35.09     11.77 o
   3   7  26        2.35      -12.24     12.24 o
  -3   8  26        1.22       -1.82     11.54 o
  -2   8  26        0.30       -1.85     11.24 o
  -1   8  26        8.10      -10.31     11.27 o
   0   8  26        5.57        5.19     11.23 o
   1   8  26        8.16        2.51     12.81 o
   2   8  26        0.06      -10.27     12.44 o
   3   8  26        1.86        7.96     19.29 o
  -2   9  26        1.80        1.41     10.29 o
  -1   9  26       14.49       34.95     12.01 o
   0   9  26        3.48       21.52     20.26 o
   1   9  26       12.17       11.54     11.67 o
   2   9  26        1.24       17.09     11.97 o
   0  10  26       14.91       24.66     11.30 o
   1   0  27        9.70       16.74     15.16 o
   2   0  27       45.10       61.25     17.25 o
   3   0  27        2.02        1.92     38.67 o
   4   0  27        2.56      -13.16     13.16 o
  -4   1  27        1.49       -0.52     13.77 o
  -3   1  27        1.89      -10.72     22.13 o
  -2   1  27        0.40        9.92     15.50 o
  -1   1  27       30.14       21.23     15.28 o
   0   1  27        6.77       13.84     14.07 o
   1   1  27       25.63        9.89     18.94 o
   2   1  27        0.23        5.13     16.78 o
   3   1  27        2.20      -10.37     17.28 o
   4   1  27        1.14      -14.82     14.82 o
  -4   2  27        0.21      -18.12     18.12 o
  -3   2  27       11.68       20.63     16.82 o
  -2   2  27        2.89       -1.19     15.44 o
  -1   2  27       39.30       23.31     17.92 o
   0   2  27        2.94       -8.58     11.80 o
   1   2  27       32.14       19.76     15.53 o
   2   2  27        3.23        1.59     17.17 o
   3   2  27       12.38        4.14     17.32 o
   4   2  27        0.20       14.80     18.34 o
  -4   3  27        9.30       -5.47     12.86 o
  -3   3  27       14.40        4.28     16.61 o
  -2   3  27        3.22       -8.76     12.64 o
  -1   3  27        0.08       -1.29     11.76 o
   0   3  27       20.18       12.61     13.42 o
   1   3  27        0.20       -0.56     13.94 o
   2   3  27        2.88        4.21     12.68 o
   3   3  27       15.40       23.02     14.00 o
   4   3  27       10.69      -15.42     15.42 o
  -4   4  27        3.62       13.74     12.77 o
  -3   4  27        6.77       24.13     14.12 o
  -2   4  27        3.48      -11.90     12.58 o
  -1   4  27        3.01        5.95     14.29 o
   0   4  27        6.84        9.61     11.85 o
   1   4  27        5.12      -12.57     12.57 o
   2   4  27        2.81        2.58     13.19 o
   3   4  27        5.08       -5.09     14.11 o
   4   4  27        2.96      -10.98     13.25 o
  -3   5  27        0.98        7.31     13.82 o
  -2   5  27        1.44      -12.97     12.97 o
  -1   5  27        7.12        4.54     11.06 o
   0   5  27        2.88       -1.44     10.65 o
   1   5  27        9.94       -9.83     11.40 o
   2   5  27        1.24        3.13     12.97 o
   3   5  27        0.50       11.04     13.87 o
  -3   6  27        8.98       -1.01     14.83 o
  -2   6  27        0.12       -7.33     11.35 o
  -1   6  27        7.19       11.50     11.76 o
   0   6  27        0.46        6.51     13.11 o
   1   6  27        6.89       15.34     11.53 o
   2   6  27        0.46       11.31     12.04 o
   3   6  27        6.75       10.87     14.05 o
  -3   7  27        3.83      -15.99     15.99 o
  -2   7  27        2.23       12.14     11.94 o
  -1   7  27        9.27       25.29     12.31 o
   0   7  27        1.11        0.59     11.43 o
   1   7  27       10.81        9.95     11.86 o
   2   7  27        2.30       10.54     12.10 o
  -2   8  27        3.07        2.66     21.76 o
  -1   8  27        6.32      -11.70     11.70 o
   0   8  27        1.17      -11.80     11.80 o
   1   8  27        6.57       25.93     11.85 o
   2   8  27        2.97       -8.30     12.88 o
  -1   9  27        5.43       29.78     15.56 o
   0   9  27        5.98        7.02     14.72 o
   1   9  27        4.91       21.38     15.86 o
   0   0  28        2.33       32.26     21.27 o
   1   0  28        8.36      -15.95     15.95 o
   2   0  28       27.80       25.72     17.10 o
   3   0  28        0.10        1.92     17.47 o
   4   0  28        2.09      -15.92     15.92 o
  -4   1  28        0.20      -11.95     16.84 o
  -3   1  28        2.66       -1.33     18.29 o
  -2   1  28       14.22        9.69     16.92 o
  -1   1  28       20.33       13.49     16.10 o
   0   1  28        2.01       -8.92     26.62 o
   1   1  28       21.46        9.77     24.92 o
   2   1  28       11.85        7.75     16.98 o
   3   1  28        2.69      -13.98     17.28 o
   4   1  28        0.37       11.67     25.85 o
  -3   2  28        1.76        4.25     18.43 o
  -2   2  28        1.72       16.85     20.67 o
  -1   2  28       18.26       24.49     16.92 o
   0   2  28        0.31      -13.62     15.75 o
   1   2  28       18.90        6.18     35.03 o
   2   2  28        2.58       -1.91     17.08 o
   3   2  28        1.45       -5.81     17.44 o
  -3   3  28       22.43        6.79     17.83 o
  -2   3  28        8.18        7.16     16.97 o
  -1   3  28        1.45        1.67     12.81 o
   0   3  28        1.97        1.06     12.75 o
   1   3  28        1.09       -3.18     14.48 o
   2   3  28        9.04       17.80     19.17 o
   3   3  28       21.73       -3.31     17.99 o
  -3   4  28        3.55       32.34     14.55 o
  -2   4  28       16.79       13.39     13.09 o
  -1   4  28        5.78        7.28     12.67 o
   0   4  28        3.30       11.20     13.33 o
   1   4  28        6.22      -11.17     16.05 o
   2   4  28       18.03       15.10     13.66 o
   3   4  28        3.32      -14.85     14.85 o
  -3   5  28        1.37       14.58     14.94 o
  -2   5  28        0.07       11.37     18.48 o
  -1   5  28        4.54       15.90     13.76 o
   0   5  28        1.81        6.96     13.86 o
   1   5  28        6.09        9.81     18.56 o
   2   5  28        0.13      -10.21     14.03 o
   3   5  28        1.57       -4.08     14.30 o
  -2   6  28        0.94      -10.37     13.92 o
  -1   6  28        1.98        8.03     13.16 o
   0   6  28       13.43       19.73     17.85 o
   1   6  28        1.92       11.66     16.81 o
   2   6  28        1.78        2.22     13.74 o
  -2   7  28        1.49       -2.03     12.25 o
  -1   7  28        2.59        5.58     12.09 o
   0   7  28        9.51      -11.98     11.98 o
   1   7  28        1.38       16.44     12.30 o
   2   7  28        1.14       -4.34     12.70 o
  -1   8  28        2.48       22.33     16.19 o
   0   8  28        0.14       -4.07     12.06 o
   1   8  28        2.20        2.55     16.11 o
   1   0  29       13.91       -4.34     16.71 o
   2   0  29       13.08       25.07     18.71 o
   3   0  29        7.27       26.13     19.41 o
  -3   1  29        1.53        1.79     18.73 o
  -2   1  29       19.28       23.72     17.93 o
  -1   1  29        5.08        7.04     16.83 o
   0   1  29        0.27       10.12     17.23 o
   1   1  29        5.44       -5.46     17.64 o
   2   1  29       19.75       16.13     18.77 o
   3   1  29        1.42      -11.97     18.24 o
  -3   2  29       15.21       22.96     18.71 o
  -2   2  29        8.91       24.23     17.95 o
  -1   2  29        7.84       -3.62     16.86 o
   0   2  29        2.78       13.17     16.74 o
   1   2  29        7.60       13.09     17.05 o
   2   2  29        7.84        7.51     18.04 o
   3   2  29       16.09        6.36     31.83 o
  -3   3  29        7.94        0.19     18.56 o
  -2   3  29        3.16       11.73     17.51 o
  -1   3  29        3.79      -10.96     17.57 o
   0   3  29        0.00      -16.62     16.62 o
   1   3  29        4.88       11.03     17.69 o
   2   3  29        3.00       23.67     18.00 o
   3   3  29        9.78       18.15     21.49 o
  -2   4  29        0.06      -21.57     21.57 o
  -1   4  29        4.82        3.21     13.70 o
   0   4  29       10.99        8.24     13.59 o
   1   4  29        5.70       25.60     13.98 o
   2   4  29        0.08      -18.43     18.43 o
  -2   5  29        0.80       -8.83     13.80 o
  -1   5  29        1.93        1.61     13.75 o
   0   5  29        4.35      -13.82     13.82 o
   1   5  29        0.77        6.89     14.40 o
   2   5  29        0.88        1.94     15.31 o
  -1   6  29        2.43      -14.27     14.27 o
   0   6  29        0.85       -7.71     19.99 o
   1   6  29        2.19        2.62     17.98 o
   0   7  29        2.77      -11.37     13.89 o
   0   0  30        2.45        2.57     24.03 o
   1   0  30        4.29      -13.14     18.63 o
   2   0  30        6.73       10.70     18.68 o
  -2   1  30        5.40      -14.86     19.38 o
  -1   1  30        5.16       13.35     17.98 o
   0   1  30        0.70       -9.63     17.63 o
   1   1  30        5.04       -4.67     17.85 o
   2   1  30        5.30       -9.24     18.83 o
  -2   2  30       17.57       38.17     18.94 o
  -1   2  30        0.23        3.19     17.74 o
   0   2  30        3.89        1.59     17.56 o
   1   2  30        0.21        4.37     17.88 o
   2   2  30       16.14       22.38     18.71 o
  -2   3  30        5.76       -6.90     19.33 o
  -1   3  30        5.01       -0.07     17.84 o
   0   3  30        0.68       26.04     19.22 o
   1   3  30        4.43       24.22     17.83 o
   2   3  30        5.78        2.89     18.57 o
  -1   4  30        1.24      -18.07     18.07 o
   0   4  30       23.84        1.41     18.27 o
   1   4  30        1.38       -7.12     17.49 o
  -1   5  30        0.02      -14.70     14.70 o
   0   5  30        1.51      -17.91     18.46 o
   1   5  30        0.02       -1.73     15.14 o
   1   0  31        0.90        1.39     33.41 o
  -1   1  31       12.64      -14.14     19.71 o
   0   1  31        1.97        0.20     25.61 o
   1   1  31       14.42       33.81     25.05 o
  -1   2  31        5.68      -21.90     29.07 o
   0   2  31        1.49        5.56     23.36 o
   1   2  31        5.38        3.39     19.54 o
   0   3  31        1.89        1.99     19.78 o
 
